# Supplementary material for: RNA-seq Profiling Showed Divergent Carbohydrate-Active Enzymes (CAZymes) Expression Patterns in Lentinula edodes at Brown Film Formation Stage Under Blue Light Induction
Source: Front Microbiol. 2020 May 27;11:1044. doi: 10.3389/fmicb.2020.01044 (PMC7267012; doi:10.3389/fmicb.2020.01044)
Supplement: Supplementary file 2 [file Data_Sheet_2.xlsx]

## Sheet: Supplementary table S6
	Differently Expressed Genes Analysis
	CK VS B (UP)									CK VS B (DOWN)
	ID	baseMean	foldChange	log2FoldChange	pvalue	padj	'-Log10(pval)	Annotation	*	ID	baseMean	foldChange	log2FoldChange	pvalue	padj	'-Log10(pval)	Annotation
	LENED_000053	76.406	3.36606	1.75106134065427	1.80756e-15	8.79808e-15	14.7429	hypothetical protein	*	LENED_000015	3134.43	0.309572	-1.69165493963289	0	0		P-loop containing nucleoside triphosphate hydrolaseprotein
	LENED_000081	1348.82	2.28611	1.19289593333478	3.19047e-106	1.10241e-104	105.496	hypothetical protein	*	LENED_000051	120.694	0.431828	-1.21147122278152	2.0608e-10	7.59652e-10	9.68596	amidohydrolase
	LENED_000133	1308.12	2.8942	1.53316243050773	3.43258e-165	2.03645e-163	164.464	proteophosphoglycan 5	*	LENED_000093	5689.01	0.405707	-1.30149032367195	3e-303	4e-301	302.523	hypothetical protein
	LENED_000139	233.44	5.33776	2.41623390058408	6.76099e-75	1.4729e-73	74.17	ribonuclease T2	*	LENED_000119	1408.93	0.444292	-1.17041883360104	1.63579e-104	5.37645e-103	103.786	hypothetical protein
	LENED_000216	58.904	2.14568	1.10143812426749	3.52665e-06	9.57319e-06	5.45264	hypothetical protein	*	LENED_000197	245.369	0.354869	-1.49464293308385	2.21152e-34	2.09872e-33	33.6553	hypothetical protein
	LENED_000286	734.507	12.0095	3.58610836834136	0	0		hypothetical protein	*	LENED_000200	1164.02	0.444105	-1.17102865839763	2.76041e-90	7.52572e-89	89.559	hypothetical protein
	LENED_000307	658.816	2.07187	1.05093029345098	5.53935e-21	3.41075e-20	20.2565	HLH transcription factor	*	LENED_000357	965.746	0.15162	-2.72147016300286	0	0		hypothetical protein
	LENED_000356	587.884	2.01902	1.01365613923615	4.50341e-38	4.6682e-37	37.3465	pinc domain-containing protein	*	LENED_000391	73.8718	0.446659	-1.16275382820187	1.18802e-07	3.60456e-07	6.92518	cellular morphogenesis-related protein
	LENED_000475	824.259	3.53918	1.82341622789115	5.88134e-103	1.90648e-101	102.231	hypothetical protein	*	LENED_000485	578.347	0.474483	-1.07557286837186	7.81235e-42	8.80453e-41	41.1072	hypothetical protein
	LENED_000480	331.641	2.12192	1.08537259926898	7.0978e-20	4.19772e-19	19.1489	MFS general substrate transporter	*	LENED_000522	300.24	0.464344	-1.10673336563755	1.23306e-24	8.8385e-24	23.909	hypothetical protein
	LENED_000510	761.876	2.10082	1.07095105996347	2.13284e-53	3.17335e-52	52.671	hypothetical protein	*	LENED_000535	148.93	0.313284	-1.67445556068647	1.07218e-16	5.53577e-16	15.9697	hypothetical protein
	LENED_000517	1912.3	4.55814	2.1884461509521	0	0		hydrophobic surface binding protein	*	LENED_000611	957.574	0.494748	-1.01523307393521	1.36425e-58	2.26567e-57	57.8651	hypothetical protein
	LENED_000600	355.609	2.69445	1.42998837798032	6.90252e-46	8.54481e-45	45.161	hypothetical protein	*	LENED_000710	718.018	0.172058	-2.53903170373862	4.22265e-224	3.5885e-222	223.374	structural toxin protein
	LENED_000613	132.013	2.34927	1.23221488243086	1.62384e-14	7.57179e-14	13.7895	hypothetical protein	*	LENED_000824	18.6513	0.404038	-1.30743664492307	0.0030939	0.00601375	2.50949	hypothetical protein
	LENED_000627	196.289	2.108	1.0758745910104	5.45533e-11	2.08848e-10	10.2632	hypothetical protein	*	LENED_000843	529.803	0.394032	-1.34361549633774	1.07952e-57	1.75874e-56	56.9668	Dual specificity protein phosphatase PPS1
	LENED_000652	250.604	2.24836	1.16887597397808	3.82656e-23	2.58938e-22	22.4172	hypothetical protein	*	LENED_000940	278.103	0.461697	-1.11498318812725	5.18843e-23	3.48097e-22	22.285	hypothetical protein
	LENED_000689	2140.21	5.2998	2.40593666367559	0	0		vacuolar protein	*	LENED_001005	313.961	0.318035	-1.65274471552053	8.76825e-52	1.24941e-50	51.0571	Golgin subfamily A member partial
	LENED_000730	9.18318	3.55794	1.83104346560014	0.00497999	0.00940277	2.30277	hypothetical protein	*	LENED_001026	924.412	0.432306	-1.20987373844743	6.16118e-79	1.42797e-77	78.2103	setd1a protein
	LENED_000747	701.323	2.13397	1.09353764691423	5.02032e-52	7.219e-51	51.2993	hypothetical protein	*	LENED_001069	27.6358	0.442072	-1.17764558628611	0.000724261	0.00154325	3.14011	hypothetical protein
	LENED_000795	65.5254	2.14723	1.10247390845234	1.14324e-06	3.24433e-06	5.94186	hypothetical protein	*	LENED_001131	2179.22	0.362014	-1.46588354202658	4.99116e-225	4.28015e-223	224.302	hypothetical protein
	LENED_000798	22.3137	2.99438	1.58225590109421	7.34102e-05	0.000174165	4.13424	S-adenosyl-L-methionine-dependentmethyltransferase	*	LENED_001149	3366.38	0.444042	-1.17123249080269	1.59857e-202	1.19677e-200	201.796	helix-loop-helix dna-binding domain-containingprotein
	LENED_000822	20.6215	2.61461	1.38659665326356	0.000777915	0.00164975	3.10907	hypothetical protein	*	LENED_001168	3918.41	0.259459	-1.94642028130645	0	0		hydroxymethylglutaryl-reductase
	LENED_000823	40.6605	2.75183	1.46039377843151	6.30648e-07	1.82818e-06	6.20021	hypothetical protein	*	LENED_001279	175.26	0.435425	-1.19950339873386	2.2112e-17	1.17644e-16	16.6554	hypothetical protein
	LENED_000858	678.454	5.17273	2.37092525374383	7.77822e-197	5.47552e-195	196.109	hypothetical protein	*	LENED_001298	173.592	0.441198	-1.18050129827822	3.38998e-10	1.23609e-09	9.4698	hypothetical protein
	LENED_000894	83.6769	2.54778	1.34924326947924	2.32833e-11	9.11334e-11	10.633	e3 ubiquitin-protein ligase ccnb1ip1	*	LENED_001302	132.633	0.356335	-1.48869504396654	4.07522e-19	2.34686e-18	18.3898	cohesin complex subunit psm1
	LENED_000908	709.145	2.0645	1.04579583922198	7.97905e-45	9.64954e-44	44.098	gtp cyclohydrolase i	*	LENED_001306	34.3133	0.45461	-1.1372997426791	0.0308158	0.051078	1.51123	dna repair and recombination protein rhm52
	LENED_000926	5268.16	2.02292	1.01643647072772	2.95172e-207	2.28226e-205	206.53	class III ADH enzyme	*	LENED_001357	1778.16	0.404204	-1.30684278103673	5.96697e-98	1.79256e-96	97.2242	Sterol 24-C-methyltransferase
	LENED_000988	2252.54	2.51672	1.33154454685113	4.57836e-197	3.2472e-195	196.339	Clavaminate synthase-like protein	*	LENED_001480	503.247	0.476172	-1.07044560223713	2.94987e-36	2.91985e-35	35.5302	hypothetical protein
	LENED_001012	11.5184	2.58451	1.36989050455566	0.0175823	0.0305609	1.75492	hypothetical protein	*	LENED_001544	546.264	0.30333	-1.72103843476394	9.25486e-75	2.01155e-73	74.0336	Aldo keto reductase
	LENED_001019	9.24136	2.38484	1.25389432807481	0.0476083	0.0759366	1.32232	zinc finger (CCCH type)	*	LENED_001545	658.687	0.424502	-1.23615643253187	2.91882e-40	3.20154e-39	39.5348	hypothetical protein
	LENED_001037	4470.96	2.14314	1.09972723274308	4.34199e-110	1.61252e-108	109.362	CBD9-like protein	*	LENED_001560	1658.51	0.459894	-1.12062736708089	3.92987e-74	8.44429e-73	73.4056	hypothetical protein
	LENED_001040	939.169	2.27064	1.18310109217081	5.76349e-57	9.30943e-56	56.2393	hypothetical protein	*	LENED_001587	439.963	0.363957	-1.45816060319276	2.7989e-35	2.70236e-34	34.553	fad nad-binding domain-containing protein
	LENED_001073	321.752	4.97513	2.31473386412746	6.33578e-95	1.84461e-93	94.1982	glycoside hydrolase family 25 protein	*	LENED_001673	1177.26	0.389088	-1.36183293637838	1.27388e-119	5.13524e-118	118.895	S-adenosyl-L-methionine-dependentmethyltransferase
	LENED_001095	52.6785	3.46272	1.79190744298072	1.11268e-11	4.43801e-11	10.9536	carbohydrate esterase family 16 protein	*	LENED_001781	18.3267	0.389944	-1.35866241543688	0.00271333	0.00531896	2.5665	related to GCC2 and GCC3 family protein-Laccariabicolor
	LENED_001102	1551.88	3.49145	1.80382661440537	2.01188e-254	2.06283e-252	253.696	hypothetical protein	*	LENED_001786	1584.6	0.40842	-1.29187606362236	8.34162e-140	3.97407e-138	139.079	hypothetical protein
	LENED_001125	854.406	3.65749	1.87085494047363	6.19342e-163	3.5842e-161	162.208	allantoate permease	*	LENED_001800	51.2369	0.457877	-1.12696937270752	1.63826e-05	4.15646e-05	4.78562	microtubule-associated protein ytm1
	LENED_001133	63.0214	2.18063	1.12474639705564	1.74148e-06	4.85012e-06	5.75908	Protein priA	*	LENED_002009	716.35	0.483448	-1.04856792983397	8.08654e-49	1.08199e-47	48.0922	DNA repair protein RAD5
	LENED_001158	703.62	2.15203	1.10569840992957	2.35166e-53	3.49343e-52	52.6286	L-arabinitol 4-dehydrogenase	*	LENED_002106	2438.72	0.350585	-1.51216311756484	3.3735e-258	3.5358e-256	257.472	Arrestin-related trafficking adapter 3
	LENED_001217	16.9851	3.9354	1.97651052895534	4.14627e-05	0.000100934	4.38234	antifreeze protein	*	LENED_002107	552.23	0.219131	-2.19013745954918	3.37889e-139	1.59365e-137	138.471	cyclin binding protein
	LENED_001236	110.916	2.10067	1.07084765875857	1.65797e-09	5.74563e-09	8.78042	hypothetical protein	*	LENED_002112	1378.89	0.456244	-1.13212406934933	4.26815e-97	1.26608e-95	96.3698	malic enzyme
	LENED_001255	284.566	2.53221	1.34039831968583	5.72496e-33	5.20767e-32	32.2422	hypothetical protein	*	LENED_002131	2.98672	0.12874	-2.9574638267441	0.0368771	0.060142	1.43324	hypothetical protein
	LENED_001258	17821.9	6.28613	2.65217123359784	0	0		malate dehydrogenase	*	LENED_002146	128.535	0.361625	-1.46743205795478	1.52861e-18	8.63951e-18	17.8157	hypothetical protein
	LENED_001271	683.73	3.14517	1.65313818359482	1.02793e-82	2.50555e-81	81.988	glycoside hydrolase family 16 protein	*	LENED_002154	3326.59	0.335519	-1.57553390525383	6.10129e-81	1.45337e-79	80.2146	AF176648_1hydrophobin 2
	LENED_001287	17.9186	2.34154	1.22745826404787	0.00498245	0.00940554	2.30256	hypothetical protein	*	LENED_002165	214.28	0.476219	-1.07030260422778	2.29179e-13	1.01353e-12	12.6398	glycosyltransferase family 5 protein
	LENED_001343	269.514	2.09058	1.06390577230258	4.26461e-21	2.64484e-20	20.3701	hypothetical protein	*	LENED_002183	5321.59	0.384182	-1.38013840539206	1.20404e-213	9.79115e-212	212.919	fungal specific transcription factor
	LENED_001365	110.44	2.42303	1.27681104717888	5.04135e-13	2.18343e-12	12.2975	protein	*	LENED_002191	17.8562	0.205332	-2.28396918018096	2.516e-06	6.90125e-06	5.59929	terpenoid synthase
	LENED_001433	73.9475	3.01643	1.59284162215786	6.60693e-07	1.91175e-06	6.18	hypothetical protein	*	LENED_002331	142.97	0.456598	-1.13100226343551	1.4743e-10	5.47955e-10	9.83141	P-loop containing nucleoside triphosphate hydrolaseprotein
	LENED_001446	811.232	15.0721	3.91380468857638	2.05779e-293	2.58815e-291	292.687	hypothetical protein	*	LENED_002360	1267.56	0.291849	-1.77670750071988	9.8727e-205	7.51042e-203	204.006	QCR6 subunit 6 of the ubiquinol cytochrome-creductase complex
	LENED_001464	9985.4	3.12595	1.64429426107635	0	0		hypothetical protein	*	LENED_002412	1635.84	0.366071	-1.44980527296328	5.90244e-176	3.71185e-174	175.229	major facilitator superfamily transporter
	LENED_001499	80.2383	3.53324	1.82098985218883	7.14417e-18	3.89543e-17	17.146	FMN-dependent alpha-hydroxy acid dehydrogenase	*	LENED_002456	122.609	0.451749	-1.1464051423955	8.06528e-12	3.24158e-11	11.0934	hypothetical protein
	LENED_001572	236.769	2.23291	1.15892797691241	5.07012e-22	3.25793e-21	21.295	RTA1-domain-containing protein	*	LENED_002459	2175.68	0.297535	-1.74886949825803	5.75947e-191	3.90857e-189	190.24	GTP binding protein
	LENED_001582	4.98185	4.61869	2.2074851045772	0.0208194	0.0357396	1.68153	retrovirus-related pol polyprotein	*	LENED_002509	2576.73	0.469869	-1.08966999800774	4.05669e-147	2.07972e-145	146.392	sterol 24-c-methyltransferase
	LENED_001607	25.174	2.32246	1.21565635413638	0.000976262	0.00203921	3.01043	oxaloacetate acetylhydrolase	*	LENED_002516	876.3	0.290361	-1.78408197522665	3.05609e-102	9.73922e-101	101.515	mitochondrial chaperone bcs1
	LENED_001609	7340.42	4.00655	2.00235898307513	0	0		alpha-ketoglutarate-dependent taurine dioxygenase	*	LENED_002567	2382.99	0.470988	-1.08623917767975	5.0326e-105	1.67747e-103	104.298	hypothetical protein
	LENED_001611	2881.42	2.32795	1.21906134804973	1.23673e-199	9.04347e-198	198.908	FAD NAD-binding domain-containing protein	*	LENED_002600	966.415	0.322635	-1.63202630734885	9.71356e-140	4.60442e-138	139.013	tripeptidyl peptidase A
	LENED_001612	52.1248	2.43858	1.28603998941694	2.14884e-06	5.92864e-06	5.6678	hypothetical protein	*	LENED_002712	479.433	0.388015	-1.36581396791805	1.34714e-54	2.05623e-53	53.8706	hypothetical protein
	LENED_001617	7.92903	2.87298	1.52254587495411	0.0258889	0.0435389	1.58689	carbohydrate esterase family 8 protein	*	LENED_002718	1336.25	0.470242	-1.08852356331342	3.35451e-88	8.81423e-87	87.4744	transcription elongation factor spt6
	LENED_001626	30.4619	2.16479	1.11422955514555	0.000795957	0.00168422	3.09911	hypothetical protein	*	LENED_002791	49.8035	0.186706	-2.42115680926081	5.77715e-17	3.02419e-16	16.2383	hypothetical protein
	LENED_001632	14.9166	4.68462	2.22793190231761	1.57809e-05	4.01351e-05	4.80187	Cytochrome P450 partial	*	LENED_002793	570.504	0.310538	-1.68715764159497	4.00005e-92	1.11966e-90	91.3979	MFS general substrate transporter
	LENED_001661	33080.8	2.15828	1.10988001106207	6.71628e-198	4.7996e-196	197.173	Non-catalytic module family EXPN protein	*	LENED_002820	404.19	0.466071	-1.10137824458267	2.47889e-28	1.97162e-27	27.6057	hypothetical protein
	LENED_001665	129.461	9.54448	3.25466704016024	8.44267e-66	1.60564e-64	65.0735	hypothetical protein	*	LENED_002835	111.762	0.104084	-3.26417740297494	3.85973e-54	5.82542e-53	53.4134	DUF1264-domain-containing protein
	LENED_001677	77.0201	2.3838	1.25326354737245	3.09624e-09	1.05061e-08	8.50916	glycoside hydrolase family 17 protein	*	LENED_002846	414.052	0.478113	-1.06457557718203	1.06356e-30	9.04653e-30	29.9732	hypothetical protein
	LENED_001707	995.159	2.62051	1.38984750818413	2.56287e-109	9.40682e-108	108.591	OPT oligopeptide transporter	*	LENED_002867	210.166	0.480308	-1.05796967453146	6.86606e-11	2.60949e-10	10.1633	P-loop containing nucleoside triphosphate hydrolaseprotein
	LENED_001723	1965.03	2.02421	1.0173593496658	1.28401e-106	4.55342e-105	105.891	hypothetical protein	*	LENED_002870	86.1472	0.475394	-1.07280518946218	0.00517014	0.00973646	2.2865	hypothetical protein
	LENED_001730	12.2258	3.16704	1.66313526063916	0.00267269	0.00524365	2.57305	sc15 protein	*	LENED_002872	148.522	0.47553	-1.07239200294805	4.55379e-12	1.85395e-11	11.3416	NAD-binding protein
	LENED_001768	79.7591	4.48437	2.16490446344781	1.86681e-14	8.65761e-14	13.7289	glycoside hydrolase family 29 protein	*	LENED_002874	32.0038	0.433729	-1.20513415784817	0.000296808	0.000663142	3.52752	Transcription factor tau subunit sfc6
	LENED_001775	1511.65	2.13428	1.09374635250627	2.40818e-100	7.52196e-99	99.6183	Acireductone dioxygenase	*	LENED_002942	77.2687	0.435382	-1.19964610650391	4.39548e-07	1.29006e-06	6.35699	glycoside hydrolase family 10 protein
	LENED_001779	5376.94	5.36313	2.4230744328547	0	0		carbohydrate esterase family 16 protein	*	LENED_002962	367	0.42636	-1.22985690316704	3.06921e-35	2.96031e-34	34.513	protein
	LENED_001815	76.0137	2.86312	1.51758903830755	8.15031e-13	3.4694e-12	12.0888	hypothetical protein	*	LENED_002967	3014.77	0.338767	-1.56163491209737	1.50995e-200	1.11276e-198	199.821	lim domain containing protein
	LENED_001823	17.8671	2.13817	1.09637426131007	0.0120444	0.0215032	1.91921	short-chain dehydrogenase reductase sdr	*	LENED_002971	86.6023	0.4514	-1.14752190758974	7.98546e-09	2.64027e-08	8.0977	hypothetical protein
	LENED_001855	295.9	10.3305	3.36883945270184	2.42344e-151	1.28429e-149	150.616	hypothetical protein	*	LENED_002980	1540.94	0.419116	-1.25457834973099	9.16685e-128	3.94844e-126	127.038	nudix family hydrolase
	LENED_001875	145.039	15.3906	3.94397329074615	1.55428e-92	4.40286e-91	91.8085	hypothetical protein	*	LENED_003034	532.073	0.491791	-1.02388384394752	9.32888e-36	9.10024e-35	35.0302	ataxia telangiectasia mutated
	LENED_001882	348.819	2.40149	1.26393049397018	8.22626e-11	3.10642e-10	10.0848	MFS polyamine transporter	*	LENED_003048	22336.6	0.470066	-1.08906486884626	0	0		heme peroxidase
	LENED_001886	28.352	2.93668	1.55418573401822	1.45042e-05	3.70278e-05	4.83851	hypothetical protein	*	LENED_003065	43236.5	0.287512	-1.79830640879624	0	0		heme peroxidase
	LENED_001927	246.51	2.34393	1.22893155490875	7.13649e-25	5.15456e-24	24.1465	GPR1 protein	*	LENED_003131	63.1914	0.436788	-1.19499593528526	5.355e-07	1.56052e-06	6.27124	Choline ethanolaminephosphotransferase
	LENED_001933	16.3627	3.41143	1.77037472861107	0.000164326	0.000376418	3.78429	wsc domain	*	LENED_003237	119.353	0.492138	-1.02286602453422	1.80579e-09	6.23501e-09	8.74333	hypothetical protein
	LENED_001955	2465.35	2.0078	1.00561708068147	3.27509e-123	1.36097e-121	122.485	Pkinase-domain-containing protein	*	LENED_003273	236.74	0.32784	-1.60893805341214	6.88598e-38	7.09121e-37	37.162	sodium calcium
	LENED_001978	51.1238	3.7058	1.88978533098648	2.28725e-12	9.49214e-12	11.6407	Zn-Cys binuclear cluster domain-containing protein	*	LENED_003280	669.708	0.470806	-1.08679459088845	2.26039e-36	2.24209e-35	35.6458	hypothetical protein
	LENED_002002	7482.73	2.43424	1.28347337282349	0	0		S-adenosyl-L-methionine-dependentmethyltransferase	*	LENED_003296	263.617	0.47263	-1.08121705934371	9.79344e-21	5.9678e-20	20.0091	hypothetical protein
	LENED_002075	67.981	2.04257	1.03038615478376	5.44044e-06	1.44603e-05	5.26437	ribosomal protein S5 domain 2-like protein	*	LENED_003324	304.233	0.489907	-1.02942021374856	5.64095e-22	3.61734e-21	21.2486	P-loop containing nucleoside triphosphate hydrolaseprotein
	LENED_002135	636.024	2.06323	1.04490460283901	8.60281e-44	1.02462e-42	43.0654	hypothetical protein	*	LENED_003354	6201.89	0.497188	-1.00813593093799	1.47842e-219	1.24518e-217	218.83	heat shock protein 70
	LENED_002186	1509.22	2.05005	1.03565570073939	3.10731e-89	8.32705e-88	88.5076	taurine catabolism dioxygenase	*	LENED_003369	8714.08	0.141183	-2.82436647102285	0	0		cytotoxin
	LENED_002228	2752.66	2.06465	1.04589546325598	1.89661e-144	9.41616e-143	143.722	protein	*	LENED_003370	44.0122	0.35487	-1.49463740648248	4.25185e-07	1.24985e-06	6.37142	hypothetical protein
	LENED_002235	700.592	2.51873	1.33269400165733	1.95259e-74	4.2052e-73	73.7094	formate dehydrogenase	*	LENED_003373	325.89	0.433934	-1.20445109816187	4.96789e-31	4.26795e-30	30.3038	hypothetical protein
	LENED_002271	509.898	2.12924	1.09033846505513	1.99915e-22	1.30595e-21	21.6992	high-affinity nicotinic acid transporter	*	LENED_003601	393.186	0.40095	-1.31850587985378	2.00187e-42	2.29449e-41	41.6986	hypothetical histidine kinase
	LENED_002272	446.352	2.83957	1.50566999763484	3.89409e-62	6.86598e-61	61.4096	flavonol synthase	*	LENED_003767	6165.17	0.164663	-2.60241000483833	0	0		hypothetical protein
	LENED_002314	40.1358	2.11144	1.07822646138647	0.000151592	0.000348518	3.81932	hypothetical protein	*	LENED_003826	683.447	0.481996	-1.05290767472865	1.11313e-46	1.40753e-45	45.9535	tRNA modification GTPase
	LENED_002321	36.4441	2.20087	1.13807464006307	0.0044722	0.00851732	2.34948	hypothetical protein	*	LENED_003827	1934.36	0.460749	-1.11794860510304	1.45624e-123	6.0782e-122	122.837	ankyrin repeat protein
	LENED_002406	191.81	4.473	2.16124304577983	5.05301e-52	7.25495e-51	51.2964	hypothetical protein	*	LENED_003828	188.623	0.38341	-1.3830409305971	9.63753e-24	6.6994e-23	23.016	hypothetical protein
	LENED_002417	631.802	3.4315	1.77883950289234	9.25537e-114	3.53465e-112	113.034	laccase	*	LENED_003838	302.101	0.451998	-1.14561061829524	3.74455e-26	2.78568e-25	25.4266	hypothetical protein
	LENED_002536	121.276	2.23769	1.16201034090279	1.64716e-07	4.95936e-07	6.78326	NAD-binding protein	*	LENED_003872	824.398	0.476931	-1.06814785403926	2.69042e-56	4.28695e-55	55.5702	mitochondrial carrier
	LENED_002560	148.332	2.00237	1.00171166640884	3.62009e-11	1.4024e-10	10.4413	hypothetical protein	*	LENED_003873	504.472	0.450554	-1.15022870039691	3.23797e-42	3.68886e-41	41.4897	cell morphogenesis protein
	LENED_002626	65.6438	2.21403	1.14667270751867	5.53252e-07	1.61075e-06	6.25708	hypothetical protein	*	LENED_003895	2195.49	0.383252	-1.38363602733495	4.70964e-203	3.55408e-201	202.327	hypothetical protein
	LENED_002734	162.001	2.70217	1.43411700568585	1.45944e-22	9.60708e-22	21.8358	O-acetylhomoserine ami	*	LENED_003923	3129.62	0.248799	-2.00694456266529	0	0		VIT-domain-containing protein
	LENED_002735	257.19	2.87853	1.52533045378214	3.43962e-38	3.58123e-37	37.4635	Clavaminate synthase-like protein	*	LENED_003927	2439.95	0.320801	-1.64024780979821	7.43559e-236	6.74422e-234	235.129	aldos-2-ulose dehydratase
	LENED_002736	116.484	2.98319	1.57685613199409	7.50642e-18	4.08351e-17	17.1246	P-loop containing nucleoside triphosphate hydrolaseprotein	*	LENED_003928	4245.56	0.229225	-2.12516093368735	0	0		pyranose 2-oxidase
	LENED_002770	138.88	2.05527	1.03932888419398	2.62369e-11	1.02397e-10	10.5811	hypothetical protein	*	LENED_003988	251.893	0.180993	-2.46599751005229	5.38512e-80	1.26363e-78	79.2688	hypothetical protein
	LENED_002810	54.1022	12.8083	3.67900158680135	3.63047e-33	3.31202e-32	32.44	heat shock protein 9	*	LENED_004154	261.241	0.48927	-1.03129641955206	6.64922e-19	3.79904e-18	18.1772	glycosyltransferase family 2 protein
	LENED_002897	34.017	3.58248	1.8409575065802	1.35994e-08	4.4266e-08	7.86648	hypothetical protein	*	LENED_004301	1098.38	0.430096	-1.21726989812945	3.74704e-92	1.05196e-90	91.4263	multidrug resistance protein cdr1
	LENED_002928	533.521	2.90066	1.53638358446288	8.5843e-76	1.89196e-74	75.0663	proline-rich protein	*	LENED_004323	280.232	0.482976	-1.04997759516725	2.56968e-21	1.61169e-20	20.5901	Pkinase-domain-containing protein
	LENED_002945	1613.74	2.71563	1.44128796442053	1.36397e-75	2.99914e-74	74.8652	hypothetical protein	*	LENED_004394	15.6842	0.268496	-1.89702998443223	0.0201127	0.0346462	1.69653	hypothetical protein
	LENED_002964	37.3979	2.01023	1.00735819126788	0.000845357	0.00178235	3.07296	hypothetical protein	*	LENED_004453	4267.97	0.247725	-2.01318828945817	0	0		mitochondrial chaperone bcs1
	LENED_003027	19.6555	2.33362	1.22256668802683	0.00434854	0.00829352	2.36166	MFS general substrate transporter	*	LENED_004546	431.931	0.0631754	-3.98449377716484	6.97847e-254	6.92925e-252	253.156	receptor-type tyrosine-protein phosphatase betaprecursor
	LENED_003038	71.0828	2.2365	1.16124290448071	1.03254e-07	3.14903e-07	6.98609	hypothetical protein	*	LENED_004583	3815.21	0.466575	-1.09981884532598	1.40565e-196	9.74963e-195	195.852	duf221 family protein
	LENED_003056	7.85207	3.0644	1.61560268132383	0.0261781	0.0439313	1.58206	hypothetical protein	*	LENED_004606	135.388	0.483713	-1.04777759938848	3.49462e-11	1.35601e-10	10.4566	hypothetical protein
	LENED_003074	42.0693	2.44713	1.29109023317862	6.75996e-06	1.78169e-05	5.17006	hypothetical protein	*	LENED_004619	10145.7	0.479794	-1.05951379356739	2e-304	3e-302	303.699	glycoside hydrolase family 5 protein
	LENED_003083	1784.71	2.63621	1.39846519360846	3.89525e-180	2.53406e-178	179.409	3-beta hydroxysteroid dehydrogenase isomerasefamily protein	*	LENED_004623	1086.94	0.444087	-1.17108476614273	1.69588e-63	3.0646e-62	62.7706	FMN-linked oxidoreductase
	LENED_003138	19.8736	2.50283	1.32356280396228	0.00168406	0.00340677	2.77364	protein	*	LENED_004654	5199.55	0.447633	-1.15961009240138	2.55752e-261	2.71068e-259	260.592	MFS general substrate transporter
	LENED_003191	14.2714	3.42245	1.77503011499293	0.000546187	0.00118305	3.26266	hypothetical protein	*	LENED_004657	645.42	0.466953	-1.09865161742942	1.55363e-47	1.99758e-46	46.8087	ras GEF
	LENED_003239	1671.21	2.11206	1.07865382486859	2.42607e-105	8.11528e-104	104.615	carboxypeptidase s	*	LENED_004692	5380.81	0.416069	-1.26510684725581	0	0		hypothetical protein
	LENED_003242	5029.03	2.38991	1.2569556217781	2e-302	3e-300	301.699	ribosomal protein l4	*	LENED_004802	554.894	0.409135	-1.28935085192109	1.57146e-56	2.51247e-55	55.8037	amidohydrolase family protein
	LENED_003243	29.2328	7.34925	2.87759698815545	1.30701e-13	5.84316e-13	12.8837	mismatched base pair and cruciform DNA recognitionprotein	*	LENED_004804	113.576	0.459498	-1.12186820138586	7.6343e-11	2.88982e-10	10.1172	P-loop containing nucleoside triphosphate hydrolaseprotein
	LENED_003274	538.739	2.19078	1.13144206465567	9.78052e-44	1.15904e-42	43.0096	armadillo beta-catenin plakoglobin	*	LENED_004836	2019.99	0.379094	-1.39937177011995	5.12345e-70	1.02393e-68	69.2904	hypothetical protein
	LENED_003279	931.932	2.87966	1.52589791348593	1.6123e-106	5.67493e-105	105.793	general substrate transporter	*	LENED_004852	1563.04	0.275817	-1.85821773623973	9.25398e-264	1.0392e-261	263.034	hypothetical protein
	LENED_003298	65.8262	14.1612	3.82386688250197	3.04693e-41	3.38935e-40	40.5161	hypothetical protein	*	LENED_004886	753.159	0.488044	-1.03491580036821	5.31757e-49	7.13522e-48	48.2743	minichromosome maintenance protein mcm7p
	LENED_003299	16.3697	Inf	#NUM!	1.15626e-17	6.2576e-17	16.9369	hypothetical protein	*	LENED_004900	118.234	0.336908	-1.56957394931661	3.34699e-19	1.93338e-18	18.4753	FH2-domain-containing protein
	LENED_003425	272.465	3.21808	1.68620010255323	5.32956e-48	6.98247e-47	47.2733	hypothetical protein	*	LENED_004943	1946.28	0.452439	-1.14420383501624	4.90095e-131	2.18069e-129	130.31	ERAD-associated E3 ubiquitin-protein ligase doa10
	LENED_003437	608.705	2.03692	1.02638831731626	3.5808e-29	2.92195e-28	28.446	MFS general substrate transporter	*	LENED_005086	5196.09	0.499556	-1.00128298968315	3.43524e-196	2.3653e-194	195.464	glycosyl hydrolase 53 domain-containing protein
	LENED_003449	3529.97	2.12514	1.08755570187379	1.90847e-183	1.26779e-181	182.719	hypothetical protein	*	LENED_005187	336.035	0.385468	-1.37531841299736	1.02972e-39	1.11519e-38	38.9873	hypothetical protein
	LENED_003455	47.9735	2.1678	1.11622913092299	1.81579e-05	4.58836e-05	4.74093	hypothetical protein	*	LENED_005221	2236.92	0.416828	-1.26247562018253	2.50386e-173	1.54372e-171	172.601	glycosyltransferase family 24 protein
	LENED_003459	15.3694	2.9932	1.58169036716485	0.0369276	0.0602036	1.43265	glutathione-independent formaldehyde dehydrogenase	*	LENED_005240	81.4134	0.0840603	-3.57243113934471	1.40298e-44	1.68805e-43	43.8529	hypothetical protein
	LENED_003478	0.0602036	3.52214	1.81645223908874	0	0		hypothetical protein	*	LENED_005318	713.688	0.320451	-1.64182522262134	1.61666e-89	4.35713e-88	88.7914	hypothetical protein
	LENED_003502	14371.7	2.99705	1.58354190644439	2.81268e-97	8.3962e-96	96.5509	hypothetical protein	*	LENED_005437	660.912	0.479097	-1.06161001113373	2.86035e-29	2.3442e-28	28.5436	hypothetical protein
	LENED_003522	236.496	2.0323	1.02311482781935	1.86112e-17	9.9242e-17	16.7302	hypothetical protein	*	LENED_005537	14.3822	0.432005	-1.21088068593701	0.0154337	0.0270656	1.81153	Cupredoxin
	LENED_003558	4.28579	8.71331	3.12322016619676	0.00465537	0.00884474	2.33205	autophagy-related protein 8	*	LENED_005542	100.873	0.424481	-1.23622869872923	2.71321e-11	1.05716e-10	10.5665	DUF676-domain-containing protein
	LENED_003559	386.147	2.1459	1.10158320092727	7.46239e-24	5.21042e-23	23.1271	Autophagy-related protein 8	*	LENED_005606	5348.08	0.314462	-1.6690435232023	0	0		hydroxymethylglutaryl-synthase
	LENED_003589	193.69	2.07349	1.05205963780932	1.46494e-15	7.15998e-15	14.8342	cytoplasmic protein	*	LENED_005654	822.467	0.43435	-1.20307027685288	2.86547e-50	3.94599e-49	49.5428	hypothetical protein
	LENED_003634	56.4452	2.09497	1.06693031849186	8.85083e-06	2.30635e-05	5.05302	hypothetical protein	*	LENED_005698	63.7959	0.211594	-2.24062905223125	1.29886e-13	5.80944e-13	12.8864	hypothetical protein
	LENED_003734	119.691	2.35449	1.23541343253113	5.8478e-11	2.23058e-10	10.233	hypothetical protein	*	LENED_005700	55.1466	0.320462	-1.64177350085099	3.03713e-10	1.11001e-09	9.51754	hypothetical protein
	LENED_003740	340.776	2.1934	1.13316865614932	2.75474e-29	2.25961e-28	28.5599	hypothetical protein	*	LENED_005737	956.629	0.17508	-2.51391137640755	6.92808e-284	8.48735e-282	283.159	Isochorismatase hydrolase
	LENED_003785	437.182	2.03665	1.02620014037917	1.35869e-30	1.14946e-29	29.8669	endonuclease exonuclease phosphatase familyprotein	*	LENED_005755	22.526	0.493829	-1.0179177075879	0.00841577	0.0153938	2.07491	hypothetical protein
	LENED_003789	110.513	2.40171	1.26406302216294	9.56043e-13	4.05684e-12	12.0195	hypothetical protein	*	LENED_005762	2786.04	0.432178	-1.21030097364802	5.24411e-190	3.53341e-188	189.28	inorganic phosphate transporter
	LENED_003807	216.937	2.47151	1.30539179399087	5.0239e-18	2.76007e-17	17.299	acid proteinase	*	LENED_005819	452.258	0.422385	-1.24337080522747	1.19629e-43	1.41589e-42	42.9222	hypothetical protein
	LENED_003986	549.568	2.2164	1.14821598725205	5.33728e-46	6.61584e-45	45.2727	protein n-terminal glutamine amidohydrolase	*	LENED_005821	429.957	0.419877	-1.25196031873752	1.42621e-42	1.64066e-41	41.8458	GRAM domain-containing protein YSP2
	LENED_003991	1369.66	2.08227	1.05816010425394	6.34277e-87	1.6528e-85	86.1977	ubiquitin-conjugating enzyme	*	LENED_005839	9344.87	0.421039	-1.2479741851232	0	0		hypothetical protein
	LENED_004017	19.1499	5.63134	2.49347852173457	9.39325e-08	2.87124e-07	7.02718	type B	*	LENED_006098	509.843	0.441048	-1.18099390457627	9.9608e-45	1.20308e-43	44.0017	FAD NAD-binding domain-containing protein
	LENED_004098	4635.02	2.02263	1.01622975056284	7.18198e-83	1.75968e-81	82.1438	GATA type transcriptional activator	*	LENED_006270	714.404	0.453955	-1.13937970006885	1.81892e-55	2.85014e-54	54.7402	condensin complex subunit SMC2
	LENED_004160	5.41673	9.81172	3.29450638701467	0.014292	0.0251805	1.84491	expressed protein	*	LENED_006295	63.452	0.0981902	-3.3482774384902	8.49875e-33	7.679e-32	32.0706	hypothetical protein
	LENED_004170	151.301	5.84523	2.54725953879734	2.30323e-54	3.4986e-53	53.6377	hypothetical protein	*	LENED_006357	404.264	0.421356	-1.24688896360363	2.84676e-21	1.78192e-20	20.5456	MFS general substrate transporter
	LENED_004186	79.5627	3.93391	1.97596366122151	1.11736e-19	6.56291e-19	18.9518	hypothetical protein	*	LENED_006371	114.533	0.183101	-2.44929107031135	2.63124e-37	2.666e-36	36.5798	fungal hydrophobin
	LENED_004206	3088.92	2.59174	1.3739193985963	7.29055e-263	7.99672e-261	262.137	glycoside hydrolase family 88 protein	*	LENED_006397	10084.4	0.229006	-2.12654257264154	0	0		carbohydrate-binding module family 13 protein
	LENED_004267	16.1767	6.60832	2.7242842523459	1.23249e-05	3.16269e-05	4.90922	hypothetical protein	*	LENED_006408	365.935	0.445375	-1.16690719416162	2.87724e-32	2.56532e-31	31.541	1-phosphatidylinositol-3-phosphate 5-kinase FAB1
	LENED_004280	34.262	3.35581	1.74665937129287	1.20125e-07	3.64119e-07	6.92037	glycoside hydrolase family 71 protein	*	LENED_006464	1928.62	0.0675186	-3.88857190663385	0	0		hypothetical protein
	LENED_004287	175.061	2.32978	1.22019110222946	2.46942e-18	1.3759e-17	17.6074	carbohydrate esterase family 8 protein	*	LENED_006472	1447.96	0.0791882	-3.65857144547251	0	0		hypothetical protein
	LENED_004424	5240.47	2.25918	1.17579612657975	1.19335e-272	1.40711e-270	271.923	carbohydrate-binding module family 13 protein	*	LENED_006589	111.336	0.390049	-1.35827170574512	3.50903e-07	1.03796e-06	6.45481	hypothetical protein
	LENED_004438	314.731	2.50999	1.32767964205754	6.7013e-36	6.56421e-35	35.1738	PLP-dependent transferase	*	LENED_006619	1198.12	0.376153	-1.41060760470865	2.84538e-129	1.25423e-127	128.546	and fes cip4 domain-containing protein
	LENED_004451	795.865	2.03844	1.02746638010354	7.04662e-52	1.00713e-50	51.152	alpha beta-hydrolase	*	LENED_006629	339.546	0.368922	-1.43861274759447	1.27863e-43	1.51145e-42	42.8933	hypothetical protein
	LENED_004501	660.245	3.4274	1.77711599979345	6.61618e-104	2.16703e-102	103.179	hypothetical protein	*	LENED_007077	261.463	0.319548	-1.64589553459042	5.91799e-43	6.85803e-42	42.2278	hypothetical protein
	LENED_004529	2199.03	3.57858	1.83938913063292	1.66156e-178	1.07353e-176	177.779	hypothetical protein	*	LENED_007085	169.199	0.398742	-1.32647379943915	3.57974e-20	2.13855e-19	19.4461	ion channel
	LENED_004530	52.7087	2.35787	1.23748597584195	1.16661e-06	3.30767e-06	5.93307	hypothetical protein	*	LENED_007086	1772.22	0.393494	-1.34558766703663	1.69146e-157	9.3307e-156	156.772	hypothetical protein
	LENED_004531	2541.75	2.0506	1.03604481185816	2.8762e-133	1.29815e-131	132.541	glyoxylate reductase	*	LENED_007091	8812.79	0.283357	-1.81930546626047	0	0		GDP-mannose-dehydratase
	LENED_004535	16.5664	2.59013	1.37302404446296	0.00243525	0.0048068	2.61346	hypothetical protein	*	LENED_007263	772.959	0.470004	-1.08925603252875	1.05678e-55	1.66143e-54	54.976	fermentation associated protein
	LENED_004538	573.318	2.31344	1.2100410331618	2.89667e-52	4.19728e-51	51.5381	fungal hydrophobin	*	LENED_007277	3713.13	0.480052	-1.05873667303801	2.38443e-135	1.09719e-133	134.623	guanine nucleotide exchange factor
	LENED_004539	7.95117	3.12745	1.64498809586991	0.0467855	0.0748012	1.32989	hypothetical protein	*	LENED_007278	579.469	0.329788	-1.60038850290798	1.77039e-84	4.41801e-83	83.7519	hypothetical protein
	LENED_004540	16.0681	2.97415	1.57247580588711	0.000975101	0.00203724	3.01095	expansin family protein	*	LENED_007281	838.448	0.480333	-1.05789321928428	4.37607e-56	6.92609e-55	55.3589	dna replication licensing factor cdc19 (celldivision control protein 19)
	LENED_004559	189.37	2.05242	1.03732335827995	1.73344e-14	8.06687e-14	13.7611	uracil phosphoribosyltransferase	*	LENED_007284	695.102	0.493141	-1.01992816658415	1.03199e-44	1.24486e-43	43.9863	hypothetical protein
	LENED_004566	131.266	2.23241	1.15860227456989	6.30955e-13	2.70906e-12	12.2	polysaccharide lyase family 7 protein	*	LENED_007286	220.278	0.482618	-1.05104731652635	1.09243e-16	5.63724e-16	15.9616	Meiosis protein mei2
	LENED_004577	14713.2	2.11601	1.08134871582355	0	0		hypothetical protein	*	LENED_007299	132.422	0.457424	-1.1283955471966	2.42238e-11	9.46967e-11	10.6158	hypothetical protein
	LENED_004578	2795.83	4.16718	2.05907189334392	0	0		2-deoxy-D-gluconate 3-dehydrogenase	*	LENED_007323	3716.52	0.348451	-1.52097322770811	4.09976e-293	5.08856e-291	292.387	glycoside hydrolase family 61 protein
	LENED_004582	73.0433	3.54144	1.82433509096572	3.72871e-16	1.87689e-15	15.4284	alpha-amylase	*	LENED_007355	1345.14	0.444107	-1.17102161274098	1.61034e-95	4.7322e-94	94.7931	hypothetical protein
	LENED_004595	15.1611	3.20915	1.6821899827214	0.000682494	0.00146085	3.1659	cytochrome p450	*	LENED_007425	438.407	0.493421	-1.01910838256532	8.83431e-30	7.3422e-29	29.0538	hypothetical protein
	LENED_004643	244.407	2.17241	1.11929885658107	4.23586e-21	2.62874e-20	20.3731	hypothetical protein	*	LENED_007464	337.963	0.347071	-1.5266985593569	3.31991e-48	4.3861e-47	47.4789	hypothetical protein
	LENED_004663	1.91551	Inf	#NUM!	0.0190915	0.032972	1.71916	hypothetical protein	*	LENED_007472	415.718	0.363557	-1.45974597241364	3.39679e-53	5.02225e-52	52.4689	dna polymerase catalytic subunit a
	LENED_004664	77.1726	5.50469	2.4606601807097	5.1986e-27	3.97716e-26	26.2841	hypothetical protein	*	LENED_007495	2110.85	0.34408	-1.53918327382577	1.50778e-122	6.2381e-121	121.822	glycosyltransferase family 2 protein
	LENED_004666	196.652	2.92379	1.54783957107874	1.02398e-30	8.72555e-30	29.9897	hypothetical protein	*	LENED_007540	1955.15	0.481314	-1.05494857446768	1.36971e-47	1.7675e-46	46.8634	endoplasmic reticulum ca-transporting p-typeatpase
	LENED_004696	547.554	2.2358	1.16079168626854	1.45597e-46	1.83611e-45	45.8368	mannitol-1-phosphate dehydrogenase	*	LENED_007544	3673.92	0.440208	-1.18374310296074	3.02225e-218	2.52291e-216	217.52	major facilitator transporter-like protein
	LENED_004717	289.747	2.34352	1.22867827039937	2.86288e-29	2.34423e-28	28.5432	hypothetical protein	*	LENED_007609	351.709	0.466545	-1.09991077813452	1.34956e-27	1.05384e-26	26.8698	alpha beta hydrolase fold protein
	LENED_004727	245.036	2.00993	1.00714477985286	1.24707e-17	6.7413e-17	16.9041	hypothetical protein	*	LENED_007612	1266.73	0.475416	-1.07273697108442	9.45156e-83	2.30975e-81	82.0245	hypothetical protein
	LENED_004753	168.225	2.48798	1.31497536349834	2.68934e-20	1.61275e-19	19.5704	extracellular proline-serine rich protein	*	LENED_007647	8724.35	0.373023	-1.42266265307739	0	0		delta12-fatty acid desaturase
	LENED_004764	117.674	2.52361	1.33548857132663	2.08984e-05	5.24015e-05	4.67989	hypothetical protein	*	LENED_007671	44.1376	0.459767	-1.12102571832502	7.77276e-05	0.000183853	4.10942	RNB-domain-containing protein
	LENED_004816	1778.22	2.11008	1.07729995714508	6.19693e-89	1.65129e-87	88.2078	hypothetical protein	*	LENED_007764	16094.5	0.489865	-1.02954322712598	0	0		hypothetical protein
	LENED_004845	1481.92	2.15117	1.10512128291634	4.44618e-74	9.53201e-73	73.352	alternative cyclin pcl1	*	LENED_007841	1766.65	0.328427	-1.60635483609296	1.02355e-225	8.8579e-224	224.99	hypothetical protein
	LENED_004864	664.084	4.11695	2.04157511445503	6.544e-152	3.48754e-150	151.184	MFS general substrate transporter	*	LENED_007854	209.192	0.413564	-1.2738177792476	3.2684e-22	2.1175e-21	21.4857	carbohydrate-binding module family 67 protein
	LENED_004868	1302.56	2.08632	1.06096361726432	9.09356e-65	1.68526e-63	64.0413	protein	*	LENED_007858	202.917	0.485201	-1.04334489908505	1.12834e-15	5.55225e-15	14.9476	hypothetical protein
	LENED_004869	738.345	2.39092	1.25756687550505	1.78323e-70	3.59427e-69	69.7488	protein	*	LENED_007859	227.272	0.318609	-1.65014291955804	1.10774e-37	1.1321e-36	36.9556	hypothetical protein
	LENED_004871	8.51901	4.36742	2.12678193840911	0.00172982	0.00349559	2.762	hypothetical protein	*	LENED_007880	684.388	0.472349	-1.08207375192424	1.77439e-30	1.49712e-29	29.751	hypothetical protein
	LENED_004873	26.3624	8.24311	3.04318892242529	1.23583e-08	4.03096e-08	7.90804	hypothetical protein	*	LENED_008057	227.725	0.283119	-1.82052004184987	1.85742e-45	2.28139e-44	44.7311	fungal-specific transcription factor
	LENED_004874	336.639	2.82806	1.49981498633802	2.39416e-47	3.06433e-46	46.6208	hypothetical protein	*	LENED_008058	4685.85	0.300471	-1.73470364912916	0	0		hypothetical protein
	LENED_004945	58.336	2.94101	1.55631354738906	4.2265e-10	1.52929e-09	9.37402	hif prolyl hydroxylase	*	LENED_008077	193.911	0.447581	-1.15978025902592	7.19425e-18	3.92047e-17	17.143	hypothetical protein
	LENED_005053	57.7683	3.27654	1.71217178495563	1.17057e-11	4.66696e-11	10.9316	glycoside hydrolase family 28 protein	*	LENED_008103	500.153	0.499378	-1.00179703272808	2.87064e-32	2.56185e-31	31.542	hypothetical protein
	LENED_005064	4125.65	2.15082	1.1048839489204	1.8977e-209	1.50429e-207	208.722	hypothetical protein	*	LENED_008155	97.5912	0.472193	-1.0825504226365	1.05826e-07	3.22539e-07	6.97541	hypothetical protein
	LENED_005108	63.6985	5.16373	2.36841323369839	2.075e-21	1.30839e-20	20.683	hypothetical protein	*	LENED_008187	4355.85	0.36171	-1.46709603534594	0	0		fungal zn-cys binuclear cluster domain protein
	LENED_005114	2093.26	2.14482	1.10085691368214	1.15853e-129	5.13072e-128	128.936	glycoside hydrolase family 31 protein	*	LENED_008297	951.602	0.199617	-2.32469099131129	1.47856e-248	1.42319e-246	247.83	elongation factor 2
	LENED_005115	268.77	2.86546	1.51876862145512	3.3971e-39	3.62089e-38	38.4689	hypothetical protein	*	LENED_008387	474.025	0.380757	-1.39305712060398	1.9894e-55	3.10695e-54	54.7013	filament-forming protein
	LENED_005129	423.17	2.16789	1.11629424209955	5.818e-34	5.44997e-33	33.2352	pantothenate transporter liz1	*	LENED_008396	12511.8	0.361381	-1.46840919813218	0	0		delta9-fatty acid desaturase
	LENED_005146	3494.29	2.04179	1.02983577675014	1.17372e-157	6.51279e-156	156.93	Testicular acid phosphatase like protein	*	LENED_008466	25.6123	0.188798	-2.40508266728592	3.57139e-09	1.20835e-08	8.44716	hypothetical protein
	LENED_005204	66976.8	2.74077	1.45458218057658	0	0		N-terminal nucleophile aminohydrolase	*	LENED_008505	346.851	0.383402	-1.38307040777819	1.06213e-41	1.19417e-40	40.9738	tata-binding protein associated factor taf2
	LENED_005223	294.48	4.62185	2.20846969418502	1.4454e-80	3.42575e-79	79.84	family A1 protease	*	LENED_008516	10490.8	0.282917	-1.82155075947575	0	0		Laminin-like protein epi-1
	LENED_005229	381.22	2.23343	1.15926176485728	5.95687e-34	5.57452e-33	33.225	alpha beta hydrolase	*	LENED_008563	5.31071	0.196578	-2.3468267831829	0.0123752	0.0220171	1.90745	hypothetical protein
	LENED_005265	78.7867	2.74168	1.45505927672467	1.40388e-10	5.2281e-10	9.85267	glycoside hydrolase family 26 protein	*	LENED_008598	13.6121	0.197196	-2.34229827181257	4.1328e-05	0.000100632	4.38376	rrna processing protein
	LENED_005308	933.164	2.41983	1.27490361630909	1.88372e-88	4.96344e-87	87.725	general substrate transporter	*	LENED_008653	150.538	0.173518	-2.52684373574814	1.05724e-29	8.75591e-29	28.9758	hypothetical protein
	LENED_005328	2480.07	3.21707	1.68574572037499	5.93466e-106	2.0357e-104	105.227	endoribonuclease l-psp		LENED_008658	126.678	0.44408	-1.17110695581673	1.46565e-12	6.15011e-12	11.834	manganese peroxidase
	LENED_005330	3458.76	2.86918	1.52063841491595	3.72378e-250	3.659e-248	249.429	high-affinity nicotinic acid transporter		LENED_008786	31724.9	0.427877	-1.22473242641679	0	0		fruit-body specific protein a
	LENED_005395	64.4349	7.9533	2.99155334390605	6.14386e-30	5.1197e-29	29.2116	hmg box transcriptional regulator		LENED_008831	144.949	0.395956	-1.33658909583377	1.4735e-17	7.92446e-17	16.8317	fungal peroxidase
	LENED_005398	780.851	8.09538	3.0170994358849	3.76646e-229	3.3518e-227	228.424	cerato-platanin 6		LENED_008837	14.3301	0.288513	-1.79329357252746	0.000516509	0.00112263	3.28692	hypothetical protein
	LENED_005400	2437.62	2.24851	1.16896683413508	9.17496e-164	5.34243e-162	163.037	carnitine acetyl transferase		LENED_008841	520.702	0.289868	-1.78653148306868	2.0639e-93	5.89963e-92	92.6853	hypothetical protein
	LENED_005452	303.368	4.01153	2.00415093621764	5.26286e-71	1.07456e-69	70.2788	dimethylaniline monooxygenase		LENED_008945	375.355	0.199986	-2.32203167809813	1.38994e-106	4.9106e-105	105.857	cytochrome p450
	LENED_005461	162.006	2.70936	1.43795023355708	2.58925e-22	1.68328e-21	21.5868	hypothetical protein		LENED_008976	126.189	0.0456277	-4.45394672912696	4.75721e-86	1.21612e-84	85.3226	purine-cytosine permease
	LENED_005475	160.77	3.40443	1.76741223815491	1.85306e-17	9.88681e-17	16.7321	hypothetical protein		LENED_008992	2012.91	0.270487	-1.8863661863792	0	0		hypothetical protein
	LENED_005491	25.9122	2.65012	1.40606012488019	0.000104421	0.000243631	3.98121	aryl-alcohol dehydrogenase		LENED_008993	251.548	0.448868	-1.155638408853	1.70722e-22	1.1199e-21	21.7677	hypothetical protein
	LENED_005494	32059.4	3.16875	1.663914541418	1.37032e-95	4.03946e-94	94.8632	NAD-binding protein		LENED_009148	12.867	0.326499	-1.61484917535638	0.00341102	0.00659753	2.46712	geranylgeranyl pyrophosphate synthase
	LENED_005495	905.136	2.05359	1.03815061884559	3.73415e-51	5.25734e-50	50.4278	Esterase lipase thioesterase		LENED_009150	8853.85	0.198925	-2.32970379879449	0	0		geranylgeranyl pyrophosphate synthase
	LENED_005513	68.9363	2.21314	1.14609264565409	1.02208e-06	2.91278e-06	5.99051	hypothetical protein		LENED_009159	24696.4	0.423888	-1.23824485521871	0	0		acetyl-synthetase-like protein
	LENED_005589	252.691	2.61113	1.38467427456046	5.17257e-32	4.5729e-31	31.2863	glycoside hydrolase family 28 protein		LENED_009169	44.6537	0.424228	-1.23708744278158	9.5061e-06	2.4696e-05	5.022	myb transcription
	LENED_005598	25.3682	2.37895	1.25032555944421	0.000693786	0.00148132	3.15877	DNA breaking-rejoining enzyme		LENED_009172	6449.6	0.398931	-1.32578784467291	0	0		glycoside hydrolase family 5 protein
	LENED_005680	2569.53	2.11338	1.07955547516616	3.48787e-27	2.6858e-26	26.4574	1 concanamycin induced protein c		LENED_009249	473.173	0.367219	-1.44528678763678	1.07747e-59	1.82801e-58	58.9676	barwin-like endoglucanase
	LENED_005683	104.314	5.84238	2.54655743118432	5.32772e-38	5.49851e-37	37.2735	hypothetical protein		LENED_009250	2990.32	0.0112959	-6.46805880376741	0	0		expansin family protein
	LENED_005707	7.10153	3.5011	1.80780650952146	0.0141858	0.025012	1.84815	hypothetical protein		LENED_009261	590.519	0.290713	-1.78233095088799	1.50018e-105	5.03601e-104	104.824	hypothetical protein
	LENED_005732	29.8873	2.07089	1.05024797684186	0.00654473	0.0121287	2.18411	ste ste7 mek1 protein kinase		LENED_009279	82.6859	0.283859	-1.81675475806905	2.71297e-17	1.43772e-16	16.5666	hypothetical protein
	LENED_005768	269.897	2.14433	1.10052390594129	1.88545e-22	1.23339e-21	21.7246	UPF0057-domain-containing protein		LENED_009326	155.011	0.390986	-1.35481041551392	5.20129e-19	2.9826e-18	18.2839	beta-glucosidase 1 precursor
	LENED_005806	27.8932	60.3222	5.91461641145819	4.16457e-26	3.09082e-25	25.3804	cytoplasm to vacuole targeting vps64		LENED_009350	2039.06	0.465061	-1.10450886186598	1.63446e-125	6.88298e-124	124.787	ribonuclease T1
	LENED_005835	15.3088	2.25817	1.17515447626018	0.0268633	0.0450491	1.57084	hypothetical protein		LENED_009408	804.609	0.31263	-1.67747222779211	1.71247e-76	3.84612e-75	75.7664	glutamate decarboxylase
	LENED_005842	37.7089	2.69404	1.42976899454676	1.9532e-06	5.40943e-06	5.70925	hypothetical protein		LENED_009444	1579.46	0.426282	-1.23011839263107	5.35408e-127	2.275e-125	126.271	chorismate synthase
	LENED_005852	3.35845	9.48307	3.24535493052547	0.0111317	0.0199934	1.95344	hypothetical protein		LENED_009497	78.827	0.328657	-1.6053467010399	4.01158e-14	1.83162e-13	13.3967	cysteine-type endopeptidase
	LENED_005927	5071.73	2.38777	1.25566216649403	4.48456e-52	6.46832e-51	51.3483	hypothetical protein		LENED_009529	136.885	0.419147	-1.25447026626569	6.33847e-15	3.01821e-14	14.198	hypothetical protein
	LENED_005967	16594.6	2.27272	1.18441711658915	1.23243e-275	1.49045e-273	274.909	alpha beta-hydrolase		LENED_009562	574.163	0.246327	-2.02135099436546	1.57308e-126	6.6542e-125	125.803	hypothetical protein
	LENED_005974	30.1034	2.22669	1.15490001237372	0.000815689	0.00172404	3.08848	hypothetical protein		LENED_009569	8595.79	0.487305	-1.0371030531835	3.28941e-272	3.83075e-270	271.483	O-methylsterigmatocystin oxidoreductase
	LENED_006081	103.713	2.02848	1.02039678958314	1.29763e-08	4.2267e-08	7.88685	hypothetical protein		LENED_009572	1517.63	0.457153	-1.12925065492941	1.28849e-54	1.9699e-53	53.8899	hypothetical protein
	LENED_006104	1061.86	2.2784	1.18802348773836	3.86467e-86	9.90637e-85	85.4129	dihydroxy-acid dehydratase		LENED_009598	3233.84	0.355735	-1.49112523473308	1e-307	1e-305	307	L-aminoadipate-semialdehyde dehydrogenase largesubunit
	LENED_006227	241.256	2.11538	1.08091542135443	1.61996e-19	9.46195e-19	18.7905	UPF0187-domain-containing protein		LENED_009600	13.692	0.392399	-1.34960756705117	0.0106632	0.0192252	1.97211	methionyl aminopeptidase
	LENED_006275	38.741	2.25087	1.17048410145356	0.000824454	0.0017414	3.08383	fruit-body specific protein a		LENED_009703	844.336	0.342835	-1.54441295865356	1.31666e-113	5.00809e-112	112.881	mfs transporter
	LENED_006294	30.4433	4.2963	2.10309391501632	2.27198e-09	7.78199e-09	8.6436	hypothetical protein		LENED_009797	52.5857	0.460452	-1.11887643198825	1.14587e-05	2.94603e-05	4.94086	cephalosporin esterase
	LENED_006329	248.544	2.09992	1.07033348848852	6.30095e-20	3.73817e-19	19.2006	alpha beta hydrolase fold protein		LENED_009839	4680.84	0.440848	-1.18164648599282	2.84634e-254	2.88705e-252	253.546	heme peroxidase
	LENED_006382	6227.04	10.9469	3.45245573031135	0	0		oxidase-like protein		LENED_009846	2679.72	0.454584	-1.13738015703123	6.34278e-164	3.71624e-162	163.198	sphingolipid c9-methyltransferase
	LENED_006383	914.472	2.06645	1.04715253616675	3.21217e-49	4.33482e-48	48.4932	ankyrin		LENED_009854	533.772	0.472875	-1.08047039563026	8.62717e-39	9.09275e-38	38.0641	monooxygenase
	LENED_006388	4941.44	4.18465	2.065108237191	0	0		alcohol oxidase		LENED_009876	832.869	0.427699	-1.22533181425714	2.2014e-73	4.65602e-72	72.6573	hypothetical protein
	LENED_006463	157.956	3.00397	1.58686917783593	2.73628e-26	2.04852e-25	25.5628	glycoside hydrolase family 5 protein		LENED_009884	326.888	0.424634	-1.23570861300655	4.85955e-27	3.72381e-26	26.3134	hypothetical protein
	LENED_006493	13.318	2.69104	1.42816263715663	0.00606018	0.0112931	2.21751	hypothetical protein		LENED_009888	349.533	0.353233	-1.50130874098248	5.52846e-48	7.233e-47	47.2574	RCC2 like protein
	LENED_006495	4.07361	5.74404	2.52206566389762	0.0225846	0.0384689	1.64619	hypothetical protein		LENED_009941	350.8	0.407296	-1.29585174303373	3.4035e-30	2.85126e-29	29.4681	carbonic anhydrase
	LENED_006533	1333.51	2.38765	1.25559316536684	7.1878e-77	1.62207e-75	76.1434	hypothetical protein		LENED_009981	135.482	0.23885	-2.06582131051763	5.19047e-34	4.86697e-33	33.2848	polysaccharide lyase family 14 protein
	LENED_006545	661.47	2.47541	1.30766777917838	6.34966e-68	1.23753e-66	67.1972	Altered inheritance of mitochondria proteinmitochondrial		LENED_010001	374.478	0.440947	-1.18132197124667	8.03287e-34	7.47279e-33	33.0951	hypothetical protein
	LENED_006626	54.64	2.17301	1.11969268682657	2.46787e-05	6.14394e-05	4.60768	hypothetical protein		LENED_010023	307.295	0.448065	-1.15821984134887	5.68298e-27	4.34421e-26	26.2454	cytoplasmic protein
	LENED_006693	174.194	2.18901	1.13028136093227	1.27456e-15	6.25216e-15	14.8946	protein		LENED_010067	422.842	0.492451	-1.02194703502566	1.20941e-28	9.75074e-28	27.9174	P-loop containing nucleoside triphosphate hydrolaseprotein
	LENED_006782	14.1847	3.63549	1.86214876848775	0.000452106	0.000989722	3.34476	kinase-like protein		LENED_010130	442.277	0.234566	-2.09193169994027	1.55541e-104	5.13013e-103	103.808	salicylate hydroxylase
	LENED_006790	21.4046	2.14259	1.09935470428567	0.00692818	0.0128069	2.15938	S-adenosyl-L-methionine-dependentmethyltransferase		LENED_010166	25.9168	0.344651	-1.53679172602768	0.0123347	0.0219492	1.90887	hypothetical protein
	LENED_006817	533.887	2.33952	1.22621433024408	2.54065e-23	1.7304e-22	22.5951	epoxidase subunit a		LENED_010207	3571.87	0.447092	-1.16135577774252	4.59059e-208	3.57877e-206	207.338	NADH-quinone oxidoreductase
	LENED_006818	86.7113	2.45948	1.29835540394649	2.18055e-06	6.01437e-06	5.66143	cytochrome partial		LENED_010305	1959.53	0.462464	-1.11258665527643	3.47908e-124	1.45859e-122	123.459	endoplasmic reticulum protein
	LENED_006835	709.437	11.9053	3.57353661752357	3.94774e-175	2.44994e-173	174.404	hypothetical protein		LENED_010374	556.01	0.204928	-2.2868111893455	1.03464e-141	5.05685e-140	140.985	hypothetical protein
	LENED_006902	8.89323	4.26165	2.09141349671468	0.00210773	0.00420698	2.67619	glycosyl transferase family 2 protein		LENED_010422	85.9042	0.422537	-1.24285172342193	3.71594e-10	1.35129e-09	9.42993	glycoside hydrolase family 61 protein
	LENED_006958	3804.21	2.14367	1.10008432720669	8.05301e-197	5.62696e-195	196.094	general substrate transporter		LENED_010553	19.9643	0.367086	-1.44580876403746	0.000721366	0.00153742	3.14184	short-chain dehydrogenase reductase family
	LENED_007056	466.54	2.71289	1.43983022783382	2.39217e-28	1.90425e-27	27.6212	hypothetical protein		LENED_010695	575.233	0.470334	-1.08824219548608	3.44143e-42	3.91593e-41	41.4633	long-chain-fatty-acid--ligase
	LENED_007103	347.436	4.09407	2.03353546501069	1.8689e-82	4.53197e-81	81.7284	hypothetical protein		LENED_010753	568.908	0.419798	-1.25223283027534	9.97535e-55	1.53004e-53	54.0011	gtpase binding protein rid1
	LENED_007137	11.1792	2.74441	1.45649535954906	0.0136191	0.0240719	1.86585	amino acid transporter		LENED_010754	6157.68	0.396877	-1.33323552922508	0	0		fatty acid synthase
	LENED_007151	1403.89	2.09384	1.06615443889124	1.24234e-89	3.36754e-88	88.9058	MFS general substrate transporter		LENED_010817	16.7698	0.368105	-1.4418096543617	0.00210505	0.00420252	2.67674	reverse transcriptase ribonuclease h
	LENED_007163	2369.81	3.67856	1.87914023014395	0	0		alternative cyclin pcl1		LENED_010843	126.741	0.304731	-1.71439129998733	1.67798e-23	1.15032e-22	22.7752	terpenoid synthase
	LENED_007176	532.561	2.17301	1.11969511125076	1.54049e-42	1.76781e-41	41.8123	carbohydrate esterase family 4 protein		LENED_010850	6031.85	0.460436	-1.11892729248008	3.02347e-264	3.43619e-262	263.519	nadph dehydrogenase 2
	LENED_007210	305.049	2.03312	1.02369715789992	5.1763e-22	3.3239e-21	21.286	Isochorismatase hydrolase		LENED_010852	23.7031	0.414457	-1.27070589733577	0.00123314	0.00254457	2.90899	hypothetical protein
	LENED_007218	8731.53	2.02834	1.02029950058426	2.57468e-45	3.15006e-44	44.5893	1 concanamycin induced protein c		LENED_010915	86.0335	0.277306	-1.85045041603751	1.23287e-18	6.9806e-18	17.9091	SWR1 complex SNF2 family DNA-dependent ATPase
	LENED_007219	3062.3	4.47737	2.16265083610602	0	0		hypothetical protein		LENED_010961	10.7271	0.390129	-1.35797620391518	0.0237422	0.0402658	1.62448	hypothetical protein
	LENED_007301	257.037	2.20763	1.14250135722019	4.65885e-23	3.13682e-22	22.3317	metallo-beta-lactamase superfamily protein		LENED_011016	1115.84	0.457847	-1.1270619657466	2.40311e-80	5.68135e-79	79.6192	histone acetylase complex subunit
	LENED_007342	69.6814	3.43085	1.77856770528116	1.73451e-14	8.06788e-14	13.7608	hypothetical protein		LENED_011033	7682	0.421391	-1.24676890264668	0	0		hypothetical protein
	LENED_007343	813.249	2.48182	1.31140030419558	4.14878e-34	3.90183e-33	33.3821	hypothetical protein		LENED_011045	589.186	0.407303	-1.29582430838078	2.89318e-59	4.86477e-58	58.5386	hypothetical protein
	LENED_007346	124.126	2.02768	1.01982940221572	5.63287e-10	2.02188e-09	9.24927	hypothetical protein		LENED_011138	25.8639	0.465469	-1.10324197920286	0.00204421	0.00409232	2.68947	serine-rich protein
	LENED_007385	513.269	2.33213	1.22165092022147	2.37789e-48	3.15037e-47	47.6238	hypothetical protein		LENED_011226	3056.11	0.366961	-1.44630103590874	2.59411e-193	1.7732e-191	192.586	calcium-transporting atpase
	LENED_007387	51.2706	2.02735	1.01959754746521	8.1119e-05	0.000191538	4.09088	hypothetical protein		LENED_011280	1669.9	0.187696	-2.41352797883869	0	0		plant expansin
	LENED_007398	21.3751	2.04895	1.03488249019262	0.00996799	0.0180719	2.00139	protein		LENED_011352	94.8647	0.432803	-1.20821891168056	3.65042e-10	1.32849e-09	9.43766	RIC1-domain-containing protein
	LENED_007446	22939.8	2.63245	1.39640525328914	4.15159e-209	3.2635e-207	208.382	acid proteinase		LENED_011422	3544.28	0.398191	-1.32846706050157	1.13852e-263	1.26349e-261	262.944	cytochrome P450
	LENED_007551	36.9892	5.86669	2.55254738215668	1.445e-14	6.75454e-14	13.8401	glycopeptide		LENED_011505	211.766	0.444593	-1.16944306485489	1.11473e-19	6.55155e-19	18.9528	grfa protein
	LENED_007552	3568.1	2.52406	1.33574778382325	1.18002e-272	1.40711e-270	271.928	glycopeptide		LENED_011521	5559.95	0.468837	-1.09284125494979	3.91728e-175	2.44713e-173	174.407	PR-1-like protein
	LENED_007570	463.368	2.26037	1.17655620850874	1.96775e-40	2.1659e-39	39.706	carbohydrate esterase family 16 protein		LENED_011596	4745.63	0.494999	-1.0145018034523	7.94352e-106	2.7051e-104	105.1	hypothetical protein
	LENED_007614	4337.37	2.49143	1.31697316833103	1e-301	1e-299	301	hypothetical protein		LENED_011608	254.085	0.464554	-1.10608256805802	2.86175e-21	1.79011e-20	20.5434	hypothetical protein
	LENED_007627	6.25041	3.56292	1.8330588284499	0.0208987	0.0358432	1.67988	hypothetical protein		LENED_011622	713.253	0.436862	-1.19474946059664	6.69158e-61	1.15185e-59	60.1745	alpha beta hydrolase fold protein
	LENED_007629	301.602	2.02286	1.0163970526654	3.22283e-12	1.32582e-11	11.4918	inosine monophosphate dehydrogenase		LENED_011636	15.3643	0.42034	-1.25036988919271	0.0142323	0.0250847	1.84672	hypothetical protein
	LENED_007666	51.5991	2.17299	1.11967912596706	1.5628e-05	3.97783e-05	4.8061	hypothetical protein		LENED_011640	259.715	0.419046	-1.25482003945818	1.53135e-26	1.15378e-25	25.8149	Anaphase-promoting complex subunit 1
	LENED_007668	16.411	2.05964	1.04239554801453	0.0216355	0.037016	1.66483	hypothetical protein		LENED_011650	195.706	0.307898	-1.69947589077	9.40163e-34	8.71175e-33	33.0268	hypothetical protein
	LENED_007669	84.2448	2.46955	1.30424738843096	8.12336e-09	2.68398e-08	8.09026	hypothetical protein		LENED_011773	344.348	0.426339	-1.22992643198757	2.83656e-27	2.18963e-26	26.5472	OPT oligopeptide transporter
	LENED_007683	56.351	2.82072	1.49606526259767	6.61555e-09	2.20199e-08	8.17943	Conidiation-specific protein 6		LENED_011784	486.408	0.340229	-1.55542319594665	4.68592e-69	9.28619e-68	68.3292	hypothetical protein
	LENED_007706	51.1572	2.5112	1.32837711037957	2.84034e-07	8.4467e-07	6.54663	hypothetical protein		LENED_011795	55.5516	0.478936	-1.06209619900521	2.60035e-05	6.45334e-05	4.58497	dynein heavy chain protein 2
	LENED_007732	2.68879	7.6475	2.93498845866313	0.0438934	0.0704879	1.3576	hypothetical protein		LENED_011821	44553.4	0.481847	-1.0533531714658	0	0		phosphatases II
	LENED_007733	126.951	3.28519	1.71597742862592	4.46338e-24	3.14671e-23	23.3503	hypothetical protein		LENED_011829	626.213	0.406307	-1.29935918091337	4.18474e-63	7.50469e-62	62.3783	hypothetical protein
	LENED_007807	16.4746	2.38961	1.25677547680521	0.0198718	0.03425	1.70176	hypothetical protein		LENED_011830	1531.35	0.286787	-1.80194600076681	3.74298e-246	3.56642e-244	245.427	hypothetical protein
	LENED_007811	1113.61	3.75069	1.90715755752757	1.17269e-213	9.61913e-212	212.931	MFS general substrate transporter		LENED_011836	2419.14	0.459893	-1.12062937970318	7.86175e-148	4.09723e-146	147.104	hypothetical protein
	LENED_007821	566.65	4.82689	2.27109522047326	6.03584e-53	8.86855e-52	52.2193	hypothetical protein		LENED_011846	83.6051	0.433428	-1.20613572899333	2.22539e-09	7.63904e-09	8.65259	hypothetical protein
	LENED_007928	566.818	2.54896	1.34990931818977	9.70357e-64	1.76026e-62	63.0131	rRNA-processing protein CGR1		LENED_011943	478.469	0.352537	-1.50415192769053	2.55742e-47	3.26885e-46	46.5922	glycosyltransferase family 2 protein
	LENED_007932	142866	2.29677	1.19960496740065	0	0		cyanide hydratase		LENED_012030	858.716	0.280164	-1.83565437396575	3.9872e-155	2.16156e-153	154.399	hypothetical protein
	LENED_007933	1630.4	3.48142	1.79967628736389	4.87425e-148	2.55438e-146	147.312	cytosolic large ribosomal subunit protein		LENED_012041	4224.87	0.357155	-1.48537634933194	0	0		inositol-3-phosphate synthase
	LENED_007949	312.098	2.05143	1.03662844191144	1.82126e-22	1.19305e-21	21.7396	gamma-glutamyltranspeptidase		LENED_012131	386.014	0.43778	-1.1917225698157	3.53613e-35	3.40718e-34	34.4515	hypothetical protein
	LENED_007961	758.248	2.70894	1.43773070813393	9.26654e-92	2.56338e-90	91.0331	helix-turn-helix transcription type		LENED_012191	570.019	0.357648	-1.48338681656599	1.06901e-60	1.83345e-59	59.971	hypothetical protein
	LENED_008004	459.994	2.41448	1.27171042163017	2.24931e-45	2.75914e-44	44.648	cupin domain protein		LENED_012232	171.319	0.453291	-1.14148924335658	7.53983e-16	3.73743e-15	15.1226	brct domain protein
	LENED_008070	9531.68	2.50994	1.32765431859827	0	0		hypothetical protein		LENED_012293	39.7515	0.496521	-1.01007406768387	0.0089278	0.0162925	2.04926	leucine-rich repeat-containing protein 68-like
	LENED_008081	1491.59	2.04199	1.02997929316536	1.70499e-87	4.45516e-86	86.7683	hypothetical protein		LENED_012338	1099.49	0.430084	-1.21730890845222	4.33954e-92	1.21109e-90	91.3626	ATP dependent helicase
	LENED_008098	77.8696	2.09707	1.06837627873789	4.86006e-07	1.42223e-06	6.31336	hypothetical protein		LENED_012481	21.3256	0.343361	-1.54220336197935	0.000224597	0.00050855	3.6486	related to ankyrin repeat-containing protein-Dictyostelium discoideum
	LENED_008099	3.74252	5.05913	2.33888834195164	0.0336577	0.0553799	1.47292	lysine decarboxylase		LENED_012509	1134.93	0.486771	-1.03868544713322	8.36676e-71	1.69728e-69	70.0774	terpene synthase
	LENED_008133	260.511	3.16843	1.6637686555451	3.08494e-36	3.05034e-35	35.5108	hypothetical protein		LENED_012525	36.1585	0.473831	-1.07755582278141	0.000461057	0.00100885	3.33624	hypothetical protein
	LENED_008134	1554.82	2.05712	1.04062384075383	7.11498e-92	1.97981e-90	91.1478	AAA family ATPase		LENED_012615	1072.79	0.494822	-1.01501778901315	9.68993e-65	1.78875e-63	64.0137	hypothetical protein
	LENED_008177	12.2431	2.48423	1.31280034656434	0.0167673	0.0292575	1.77554	hypothetical protein		LENED_012638	869.233	0.499297	-1.00203037918466	4.7998e-52	6.91245e-51	51.3188	glycosyltransferase family 48 protein
	LENED_008185	2495.85	2.02224	1.01595649575768	1.22013e-119	4.93969e-118	118.914	subtilisin-like protein		LENED_012644	409.641	0.441077	-1.18089818831593	2.60856e-36	2.58472e-35	35.5836	amine oxidase
	LENED_008226	1519.38	2.37974	1.25080304573164	1.13433e-32	1.02296e-31	31.9453	glycoside hydrolase family 55 protein		LENED_012682	1299.84	0.441435	-1.17972648455198	6.97362e-100	2.15679e-98	99.1565	hypothetical protein
	LENED_008232	95.9879	2.42208	1.27624432098108	2.55437e-11	9.97739e-11	10.5927	hypothetical protein		LENED_012696	12.6325	0.465344	-1.10363149646588	0.0405864	0.0656918	1.39162	hypothetical protein
	LENED_008257	1109.39	2.31303	1.20978097545906	1.04736e-92	2.97584e-91	91.9799	heme oxygenase-like protein		LENED_012699	10746.3	0.475451	-1.07263031169412	0	0		assimilatory sulfite reductase
	LENED_008295	84.3438	2.4973	1.32036932942276	1.05961e-10	3.97743e-10	9.97485	Arginase deacetylase		LENED_012732	60.7089	0.422862	-1.24174121572699	2.0324e-07	6.09398e-07	6.69199	hypothetical protein
	LENED_008326	421.308	2.21321	1.14613709642327	4.5432e-36	4.46416e-35	35.3426	Aldo keto reductase		LENED_012756	3070.28	0.496655	-1.00968467431378	1.93972e-144	9.57979e-143	143.712	FAD NAD-P-binding domain-containing protein
	LENED_008329	77786.2	2.36235	1.24022429524061	0	0		hypothetical protein		LENED_012777	76.504	0.416436	-1.26383417910936	2.52759e-09	8.62929e-09	8.59729	siderophore biosynthesis regulatory protein
	LENED_008330	29847	3.03467	1.60153798027066	0	0		hypothetical protein		LENED_012778	185.974	0.451979	-1.14567308360159	7.7873e-08	2.39588e-07	7.10861	laccase
	LENED_008336	3352.06	2.31111	1.20858402332968	5.32042e-182	3.48524e-180	181.274	amidohydrolase		LENED_012872	31527.5	0.109029	-3.19722137230417	0	0		AF176648_1hydrophobin 2
	LENED_008418	63.6913	2.69346	1.42946006271097	1.58145e-05	4.0199e-05	4.80094	glycoside hydrolase family 51 protein		LENED_012917	1693.55	0.168131	-2.57233880178922	0	0		hypothetical protein
	LENED_008455	15.382	2.59775	1.37726393358487	0.00498744	0.00941118	2.30212	hypothetical protein		LENED_012944	216.14	0.490351	-1.02811268357047	2.94938e-14	1.3545e-13	13.5303	hypothetical protein
	LENED_008458	318.259	2.86484	1.51845406035949	2.55009e-46	3.18188e-45	45.5934	glycoside hydrolase
	LENED_008459	9.95913	2.51151	1.32855562782424	0.0258945	0.0435406	1.58679	hypothetical protein
	LENED_008473	426.635	2.51451	1.33027702276645	8.23882e-48	1.07492e-46	47.0841	hypothetical protein
	LENED_008535	153.419	2.10574	1.07432932748897	3.68108e-13	1.60906e-12	12.434	glycosyltransferase family 15 protein
	LENED_008564	3672.67	2.23832	1.16241725879804	1.36461e-214	1.12916e-212	213.865	ARM repeat-containing protein
	LENED_008577	29.5264	7.98333	2.99699144842141	6.75836e-13	2.89123e-12	12.1702	hypothetical protein
	LENED_008578	25.365	4.36252	2.12516260158764	2.59893e-08	8.28234e-08	7.5852	FMN-linked oxidoreductase
	LENED_008616	3443.26	2.8694	1.52074870129792	0	0		amino acid transporter
	LENED_008647	25.3482	2.27054	1.18303367099978	0.00211717	0.00422225	2.67424	4-oxalocrotonate tautomerase
	LENED_008667	10.4905	2.82184	1.4966351375061	0.0139277	0.02458	1.85612	hypothetical protein
	LENED_008705	5270.27	2.16254	1.11272634974352	2.56569e-245	2.42021e-243	244.591	glycoside hydrolase family 115 protein
	LENED_008716	63.2849	2.10474	1.07364281378324	4.84928e-06	1.29621e-05	5.31432	glutathione S-transferase
	LENED_008722	456.454	2.15881	1.11023625583628	1.42625e-36	1.41918e-35	35.8458	cyanamide hydratase
	LENED_008773	85.3156	2.43006	1.28099165805204	1.93773e-10	7.15687e-10	9.71271	acetyltransferase protein
	LENED_008798	16.0045	2.01109	1.00797521033209	0.0243703	0.0412202	1.61314	hypothetical protein
	LENED_008814	18363.2	4.92306	2.29955566830179	0	0		hypothetical protein
	LENED_008824	293.072	2.5554	1.35354948525865	2.29888e-34	2.17724e-33	33.6385	hypothetical protein
	LENED_008844	93.8285	2.44829	1.29177435500034	1.50852e-06	4.22753e-06	5.82145	Cloroperoxidase
	LENED_008933	1601.92	3.98073	1.99303215480485	0	0		hypothetical protein
	LENED_008935	301.409	2.08677	1.06127444224268	4.35565e-23	2.93477e-22	22.3609	alpha beta hydrolase fold protein
	LENED_008954	185.314	2.04856	1.03461305417054	2.08719e-14	9.65122e-14	13.6804	hypothetical protein
	LENED_008969	21.7618	2.35491	1.23567306400333	0.00224916	0.0044666	2.64798	hypothetical protein
	LENED_009002	180.966	3.12968	1.64601388467301	2.59133e-31	2.24257e-30	30.5865	hypothetical protein
	LENED_009063	67.9066	2.7813	1.47576125848254	9.75722e-11	3.67278e-10	10.0107	paired box protein Pax-3-partial
	LENED_009158	9.37994	2.95471	1.56301883831568	0.012845	0.0227929	1.89126	hypothetical protein
	LENED_009162	167.855	2.08036	1.05683483146396	1.02634e-09	3.60981e-09	8.98871	tubulin-folding cofactor b
	LENED_009197	295.035	2.76337	1.46642821468655	1.62368e-15	7.92763e-15	14.7895	hypothetical protein
	LENED_009208	142.957	2.35668	1.23675797227708	5.72435e-13	2.46565e-12	12.2423	cyclophilin
	LENED_009247	141.892	2.75075	1.45982274317346	3.98906e-20	2.37706e-19	19.3991	oligopeptide transporter
	LENED_009255	17.3181	2.20434	1.14034541807479	0.0109109	0.0196418	1.96214	hypothetical protein
	LENED_009270	52.9222	2.26297	1.1782196731159	3.69407e-06	9.99889e-06	5.4325	hypothetical protein
	LENED_009277	22.9617	23.3695	4.5465537448444	5.8563e-18	3.20991e-17	17.2324	hypothetical protein
	LENED_009292	145.714	2.01992	1.01429832982913	3.66441e-11	1.4184e-10	10.436	hypothetical protein
	LENED_009299	1169.88	2.55187	1.35155471123881	3.48549e-119	1.38146e-117	118.458	hypothetical protein
	LENED_009369	22496.3	2.24597	1.16733570273893	0	0		hypothetical protein
	LENED_009392	64.2032	2.14842	1.10327575112591	9.59809e-07	2.74028e-06	6.01782	dimethylaniline monooxygenase
	LENED_009418	4096.94	2.335	1.22342398237165	1.59686e-170	9.59438e-169	169.797	nucleoside diphosphate kinase
	LENED_009458	464.52	3.35863	1.74787295439828	9.80524e-22	6.25374e-21	21.0085	hypothetical protein
	LENED_009512	147.204	2.2898	1.19522231755387	8.58192e-15	4.05781e-14	14.0664	hypothetical protein
	LENED_009535	27.99	2.91894	1.54544337573183	2.19406e-05	5.48834e-05	4.65875	hypothetical protein
	LENED_009575	621.515	2.24191	1.16472686157943	1.55435e-47	1.99758e-46	46.8085	hypothetical protein
	LENED_009785	14.8355	2.66833	1.41593898153461	0.0292446	0.0486877	1.53395	terpenoid synthase
	LENED_009827	42.5214	3.49757	1.80635437521467	1.21633e-09	4.25738e-09	8.91495	hypothetical protein
	LENED_009878	4437.7	2.76363	1.4665658278054	0	0		cytochrome p450
	LENED_009921	123.87	2.8474	1.50964518740811	6.72e-19	3.83715e-18	18.1726	hypothetical protein
	LENED_009938	18.9648	3.10989	1.63686585440029	0.000148042	0.000340606	3.82961	acetyl-synthetase-like protein
	LENED_009979	24.9629	2.74414	1.4563565847329	9.61562e-05	0.000225296	4.01702	hypothetical protein
	LENED_009980	1035.65	2.04257	1.0303840320227	1.19167e-64	2.19551e-63	63.9238	alpha beta-hydrolase
	LENED_009987	56.8899	2.01215	1.00873502394227	2.53919e-05	6.31485e-05	4.5953	hypothetical protein
	LENED_010017	3.70801	7.22787	2.85357040488427	0.0167413	0.0292229	1.77621	hypothetical protein
	LENED_010058	9.50329	9.28049	3.21420039538837	0.00012132	0.000281045	3.91607	hypothetical protein
	LENED_010060	445.655	4.91849	2.29821405859486	1.05414e-105	3.56404e-104	104.977	hypothetical protein
	LENED_010087	92.6216	2.37029	1.24506569077205	1.11698e-10	4.17617e-10	9.95195	protein
	LENED_010094	777.88	2.9113	1.54166219158516	3.97275e-66	7.60141e-65	65.4009	hypothetical protein
	LENED_010223	37587.3	2.81275	1.49197878847688	0	0		serine protease inhibitor
	LENED_010224	11905.9	3.84563	1.94321951035567	0	0		serine protease inhibitor
	LENED_010237	155.938	2.01446	1.01039009326315	8.82341e-09	2.9112e-08	8.05436	hypothetical protein
	LENED_010260	592.717	3.28573	1.71621404432325	6.33943e-101	2.00671e-99	100.198	MFS general substrate transporter
	LENED_010261	2077.48	30.4773	4.92966139537677	0	0		ectomycorrhiza-regulated protein
	LENED_010288	105.435	2.80415	1.48756404624896	7.53533e-16	3.73716e-15	15.1229	hypothetical protein
	LENED_010360	35.4945	2.03916	1.02797642737768	0.000758069	0.00161092	3.12029	family protein
	LENED_010397	41.7878	2.68412	1.42444719040836	8.01937e-07	2.30139e-06	6.09586	cytochrome p450
	LENED_010402	38.282	2.25583	1.17366013639202	9.8368e-05	0.000230078	4.00715	f1 atpase assembly protein 11
	LENED_010429	35.9847	2.91183	1.54192453843454	1.24617e-06	3.52477e-06	5.90442	hypothetical protein
	LENED_010436	452.649	3.2441	1.69781776057031	2.57601e-77	5.88365e-76	76.5891	thaumatin-like protein
	LENED_010442	196.06	2.02268	1.01626495485695	1.40739e-14	6.58201e-14	13.8516	hypothetical protein
	LENED_010443	134.919	2.10686	1.07509666973474	1.33771e-11	5.31981e-11	10.8736	S-adenosyl-L-methionine-dependentmethyltransferase
	LENED_010490	136.704	2.10856	1.07625610875339	5.24029e-12	2.12609e-11	11.2806	fumarylacetoacetate hydrolase
	LENED_010656	94.4114	2.00183	1.00131865270253	8.53012e-08	2.61588e-07	7.06904	uracil permease
	LENED_010670	46.1067	3.70145	1.88809191335472	2.07651e-11	8.15815e-11	10.6827	hypothetical protein
	LENED_010681	331.038	2.11857	1.0830893737734	2.76213e-26	2.0646e-25	25.5588	acyl-N-acyltransferase
	LENED_010795	128.276	3.42625	1.77662977977927	4.61222e-26	3.41232e-25	25.3361	hypothetical protein
	LENED_010808	1604.12	2.98886	1.57959413549004	2.39542e-98	7.2423e-97	97.6206	cyanate hydratase
	LENED_010809	693.6	2.61897	1.38900063241824	5.09811e-80	1.19926e-78	79.2926	hypothetical protein
	LENED_010822	17.0189	2.13075	1.09136014390701	0.0130615	0.0231422	1.88401	Y3 protein
	LENED_010856	144.913	3.20228	1.67910063315799	1.53136e-26	1.15378e-25	25.8149	ekdA protein
	LENED_010858	17.951	2.63978	1.40041594957708	0.00203572	0.00407793	2.69128	12 kda heat shock protein (glucose and lipid-regulated protein)
	LENED_010922	168.251	2.33433	1.22301044942661	1.49772e-17	8.04554e-17	16.8246	glycosyltransferase family 49 protein
	LENED_010979	6.2845	3.21584	1.68519504594186	0.0381497	0.0620246	1.41851	hypothetical protein
	LENED_011003	465.548	2.76062	1.46498991819904	1.39683e-61	2.43554e-60	60.8549	hypothetical protein
	LENED_011006	45.0423	2.60628	1.38199272327435	7.10769e-07	2.05036e-06	6.14827	hypothetical protein
	LENED_011111	110.377	2.26253	1.17793658476228	1.67989e-11	6.64419e-11	10.7747	hypothetical protein
	LENED_011165	344.783	2.03628	1.02593834624165	1.47163e-24	1.05166e-23	23.8322	protein
	LENED_011168	260.771	4.44871	2.15338572911339	1.38335e-39	1.49133e-38	38.8591	alcohol oxidase-like protein
	LENED_011170	399.585	3.91495	1.96899406647292	3.06279e-84	7.60298e-83	83.5139	alcohol oxidase-like protein
	LENED_011246	4.83798	4.01187	2.00427320828777	0.0272277	0.0456036	1.56499	hypothetical protein
	LENED_011248	109.783	12.0424	3.5900466981267	8.52964e-63	1.52098e-61	62.0691	Ribonuclease ribotoxin
	LENED_011267	284.273	2.76455	1.4670421531086	6.32977e-39	6.69381e-38	38.1986	hypothetical protein
	LENED_011290	8.92005	2.70795	1.43720354099376	0.0279169	0.0466501	1.55413	beta-lactamase transpeptidase-like protein
	LENED_011291	285.186	3.05179	1.60965500839847	5.17185e-46	6.41922e-45	45.2864	NAD-binding protein
	LENED_011345	45.5121	2.01121	1.00806098096058	0.0124379	0.0221162	1.90525	glycopeptide protein
	LENED_011421	201.64	3.31385	1.72850848509443	1.04701e-15	5.16278e-15	14.9801	mismatched base pair and cruciform DNA recognitionprotein
	LENED_011491	50.0405	2.10114	1.07117244216254	3.56456e-05	8.73138e-05	4.44799	hypothetical protein
	LENED_011536	1305.21	2.01997	1.0143327633703	2.03695e-76	4.56402e-75	75.691	d-galacturonic acid reductase
	LENED_011565	35.3366	2.11241	1.07889323222092	0.000683796	0.00146297	3.16507	hypothetical protein
	LENED_011621	805.022	2.04083	1.02915792696828	1.78044e-52	2.58782e-51	51.7495	Meiotically up-regulated gene 180 protein
	LENED_011639	99.9799	2.1976	1.13592588631567	1.21301e-09	4.24735e-09	8.91613	hypothetical protein
	LENED_011651	174.975	2.28555	1.19254262194659	4.31147e-17	2.26575e-16	16.3654	alpha beta-hydrolase
	LENED_011693	27.6776	2.2211	1.15127723495309	0.00109599	0.00227821	2.96019	l-ascorbate oxidase
	LENED_011699	204.948	2.52389	1.33565119694104	2.21885e-24	1.57966e-23	23.6539	carboxylic acid transporter
	LENED_011716	95.5995	3.02586	1.59734455219831	1.09612e-16	5.65319e-16	15.9601	hypothetical protein
	LENED_011757	397.935	4.99212	2.31965147912342	7.29227e-100	2.24797e-98	99.1371	hypothetical protein
	LENED_011769	61.7093	2.39841	1.26207755017967	1.08565e-07	3.30673e-07	6.96431	hypothetical protein
	LENED_011884	110.201	2.18795	1.12957963736459	3.55426e-07	1.05068e-06	6.44925	cytochrome c oxidase subunit VIIc
	LENED_011916	8.47994	2.7563	1.46273426112935	0.0314837	0.052048	1.50191	hypothetical protein
	LENED_012015	10508.5	3.3094	1.72657094968095	0	0		thaumatin-like protein
	LENED_012039	27.9785	2.43007	1.28099829647428	0.000294514	0.00065833	3.53089	hypothetical protein
	LENED_012073	940.858	3.40009	1.76557246522259	4.28757e-161	2.42184e-159	160.368	hypothetical protein
	LENED_012121	91.7113	2.19981	1.13737725353819	2.4939e-09	8.51736e-09	8.60312	hypothetical protein
	LENED_012173	53.8906	2.37805	1.2497764508307	7.16549e-07	2.06514e-06	6.14475	hypothetical protein
	LENED_012188	46.6633	2.1935	1.1332377486535	3.14934e-05	7.74041e-05	4.50178	hypothetical protein
	LENED_012200	181.261	3.50054	1.80757794801639	5.51916e-37	5.5622e-36	36.2581	gamma-glutamyltranspeptidase 1
	LENED_012213	383.562	2.10716	1.07530102152039	2.8665e-14	1.31772e-13	13.5426	peptidase C12 ubiquitin carboxyl-terminal hydrolase1
	LENED_012235	11.9898	2.09575	1.06746666399486	0.0464453	0.0742699	1.33306	hypothetical protein
	LENED_012306	40.1531	7.47909	2.90286368789511	1.95356e-18	1.0969e-17	17.7092	hypothetical protein
	LENED_012307	1.5992	Inf	#NUM!	0.0308794	0.0511655	1.51033	reverse transcriptase RNA-dependent DNA partial
	LENED_012381	54.7702	2.4244	1.27762772732602	4.56458e-07	1.33803e-06	6.3406	protein
	LENED_012426	1519.64	2.2763	1.18669096521697	2.00234e-79	4.65224e-78	78.6985	hypothetical protein
	LENED_012513	241.131	2.27999	1.18902923973101	4.68453e-23	3.15186e-22	22.3293	hypothetical protein
	LENED_012523	1434.55	2.86902	1.5205590902	1.94778e-176	1.23312e-174	175.71	glycoside hydrolase
	LENED_012542	272.22	2.26151	1.17728416581228	2.10188e-15	1.02043e-14	14.6774	pyruvate decarboxylase
	LENED_012607	244.247	2.04344	1.03099890940112	2.88012e-18	1.6019e-17	17.5406	hypothetical protein
	LENED_012636	139.278	3.71239	1.89234935444011	4.7981e-31	4.12584e-30	30.3189	hypothetical protein
	LENED_012637	1529.88	2.00247	1.00177736259825	1.00337e-30	8.56546e-30	29.9985	developmental regulator
	LENED_012653	296.771	2.05412	1.03851834943079	8.86921e-10	3.1358e-09	9.05212	hypothetical protein
	LENED_012654	1285.37	2.12009	1.08412272629945	2.58791e-86	6.65171e-85	85.5871	hypothetical protein
	LENED_012721	16.7506	4.92313	2.29957454523693	3.81633e-06	1.03121e-05	5.41835	hypothetical protein
	LENED_012783	87.0135	2.29898	1.20099266957522	1.24488e-09	4.35086e-09	8.90487	hypothetical protein
	LENED_012787	27.8894	2.83559	1.50364757490283	2.66593e-05	6.6055e-05	4.57415	hypothetical protein
	LENED_012797	79.5613	2.19141	1.13186152384324	6.5253e-08	2.0188e-07	7.1854	phosphatases II
	LENED_012805	2.30503	12.8024	3.67834711616067	0.0285831	0.047679	1.54389	hypothetical protein
	LENED_012848	963.769	2.42469	1.27779862375924	3.82882e-91	1.05298e-89	90.4169	hypothetical protein
	LENED_012854	3380.1	2.12673	1.08863465386708	4.35415e-62	7.66282e-61	61.3611	hypothetical protein
	LENED_012871	24.4316	2.37757	1.24948819784416	0.00121424	0.00250634	2.91569	hypothetical protein
	LENED_012873	98.6831	3.21094	1.68299565264867	2.10908e-18	1.18001e-17	17.6759	fungal hydrophobin
	LENED_012941	1080.42	4.57853	2.19488336464095	2.1139e-262	2.292e-260	261.675	carbohydrate-binding module family 50 protein

## Sheet: Supplementary table S7
Differential Expressed Gene: GO Annotation												GO enrichment analysis
CK VS B UP		CK VS B DOWN							Catergory	GO_Term	Cluster frequency	Genome frequency of use	Corrected P-value	Genes annotated to the term
ID	GO	ID	GO						biological_process	GO:0055114 oxidation-reduction process	68 out of 396 genes, 17.2%	805 out of 7417 genes, 10.9%	0.01865	LENED_008658,LENED_008841,LENED_012699,LENED_001158,LENED_008396,LENED_006818,LENED_006098,LENED_010754,LENED_000613,LENED_002235,LENED_002272,LENED_002872,LENED_001587,LENED_002536,LENED_004623,LENED_002112,LENED_008326,LENED_003928,LENED_001611,LENED_001545,LENED_003459,LENED_007629,LENED_011884,LENED_004531,LENED_009839,LENED_001499,LENED_010397,LENED_002186,LENED_012756,LENED_001609,LENED_004…
LENED_000053	-	LENED_000015	GO:0005524;GO:0016787;GO:0016787;							GO:0031407 oxylipin metabolic process	3 out of 396 genes, 0.8%	3 out of 7417 genes, 0.0%	0.04397	LENED_003065,LENED_003048,LENED_009839
LENED_000081	GO:0016020;GO:0016021;	LENED_000051	GO:0016787;GO:0016787;GO:0016787;GO:0016810;							GO:0031408 oxylipin biosynthetic process	3 out of 396 genes, 0.8%	3 out of 7417 genes, 0.0%	0.04397	LENED_003065,LENED_003048,LENED_009839
LENED_000133	GO:0016020;GO:0016021;	LENED_000093	GO:0016020;GO:0016021;							GO:0098869 cellular oxidant detoxification	8 out of 396 genes, 2.0%	36 out of 7417 genes, 0.5%	0.1445	LENED_008844,LENED_008658,LENED_009839,LENED_011693,LENED_003065,LENED_003048,LENED_008831,LENED_006382
LENED_000139	GO:0003723;GO:0003723;GO:0033897;GO:0033897;GO:0090502;	LENED_000119	GO:0016020;GO:0016021;							GO:1990748 cellular detoxification	8 out of 396 genes, 2.0%	36 out of 7417 genes, 0.5%	0.1445	LENED_008844,LENED_008658,LENED_009839,LENED_011693,LENED_003065,LENED_003048,LENED_008831,LENED_006382
LENED_000216	-	LENED_000197	-							GO:0098754 detoxification	8 out of 396 genes, 2.0%	36 out of 7417 genes, 0.5%	0.1445	LENED_008844,LENED_008658,LENED_009839,LENED_011693,LENED_003065,LENED_003048,LENED_008831,LENED_006382
LENED_000286	-	LENED_000200	GO:0016020;GO:0016021;							GO:0006633 fatty acid biosynthetic process	5 out of 396 genes, 1.3%	14 out of 7417 genes, 0.2%	0.16498	LENED_010754,LENED_008396,LENED_003065,LENED_003048,LENED_009839
LENED_000307	GO:0016020;GO:0016021;	LENED_000357	-							GO:0009636 response to toxic substance	8 out of 396 genes, 2.0%	37 out of 7417 genes, 0.5%	0.17591	LENED_008844,LENED_008658,LENED_009839,LENED_011693,LENED_003065,LENED_003048,LENED_008831,LENED_006382
LENED_000356	-	LENED_000391	-							GO:0006631 fatty acid metabolic process	5 out of 396 genes, 1.3%	19 out of 7417 genes, 0.3%	0.76779	LENED_010754,LENED_008396,LENED_003065,LENED_003048,LENED_009839
LENED_000475	-	LENED_000485	-							GO:0016114 terpenoid biosynthetic process	2 out of 396 genes, 0.5%	2 out of 7417 genes, 0.0%	0.82753	LENED_002191,LENED_005606
LENED_000480	GO:0016020;GO:0016021;GO:0016021;GO:0016021;GO:0055085;GO:0055085;	LENED_000522	-							GO:0006721 terpenoid metabolic process	2 out of 396 genes, 0.5%	2 out of 7417 genes, 0.0%	0.82753	LENED_002191,LENED_005606
LENED_000510	-	LENED_000535	-							GO:0072330 monocarboxylic acid biosynthetic process	5 out of 396 genes, 1.3%	20 out of 7417 genes, 0.3%	0.97953	LENED_010754,LENED_008396,LENED_003065,LENED_003048,LENED_009839
LENED_000517	-	LENED_000611	-							GO:0044085 cellular component biogenesis	6 out of 396 genes, 1.5%	224 out of 7417 genes, 3.0%	1	LENED_007933,LENED_007928,LENED_002516,LENED_003242,LENED_004453,LENED_003354
LENED_000600	GO:0016020;GO:0016021;	LENED_000710	-							GO:0044700 single organism signaling	4 out of 396 genes, 1.0%	161 out of 7417 genes, 2.2%	1	LENED_003895,LENED_001955,LENED_006619,LENED_003354
LENED_000613	GO:0016020;GO:0016021;GO:0016491;GO:0055114;	LENED_000824	-							GO:0006066 alcohol metabolic process	3 out of 396 genes, 0.8%	31 out of 7417 genes, 0.4%	1	LENED_012041,LENED_005606,LENED_000926
LENED_000627	-	LENED_000843	-							GO:0044036 cell wall macromolecule metabolic process	2 out of 396 genes, 0.5%	8 out of 7417 genes, 0.1%	1	LENED_001073,LENED_003354
LENED_000652	-	LENED_000940	-							GO:0044255 cellular lipid metabolic process	9 out of 396 genes, 2.3%	118 out of 7417 genes, 1.6%	1	LENED_012041,LENED_009839,LENED_008396,LENED_010754,LENED_003065,LENED_002191,LENED_003048,LENED_001168,LENED_005606
LENED_000689	GO:0000166;GO:0000166;GO:0009166;GO:0009166;GO:0016787;GO:0016787;GO:0016788;GO:0016788;GO:0046872;GO:0046872;	LENED_001005	-							GO:0006914 autophagy	2 out of 396 genes, 0.5%	31 out of 7417 genes, 0.4%	1	LENED_003559,LENED_003558
LENED_000730	-	LENED_001026	GO:0003676;GO:0003676;							GO:0044237 cellular metabolic process	67 out of 396 genes, 16.9%	2058 out of 7417 genes, 27.7%	1	LENED_012307,LENED_009444,LENED_012699,LENED_008396,LENED_009408,LENED_004886,LENED_000908,LENED_002734,LENED_002183,LENED_004559,LENED_010754,LENED_007928,LENED_002235,LENED_009350,LENED_003354,LENED_006782,LENED_001306,LENED_010817,LENED_008058,LENED_006408,LENED_001955,LENED_000689,LENED_005967,LENED_011884,LENED_009418,LENED_010808,LENED_011016,LENED_009839,LENED_007281,LENED_003601,LENED_006…
LENED_000747	GO:0016020;GO:0016021;	LENED_001069	-							GO:0044264 cellular polysaccharide metabolic process	2 out of 396 genes, 0.5%	23 out of 7417 genes, 0.3%	1	LENED_012699,LENED_003354
LENED_000795	-	LENED_001131	-							GO:0008610 lipid biosynthetic process	11 out of 396 genes, 2.8%	89 out of 7417 genes, 1.2%	1	LENED_012041,LENED_009839,LENED_002509,LENED_010754,LENED_008396,LENED_003065,LENED_002191,LENED_003048,LENED_001168,LENED_009846,LENED_005606
LENED_000798	GO:0008168;GO:0008168;GO:0008168;GO:0008171;GO:0016740;GO:0032259;	LENED_001149	GO:0003677;GO:0003677;GO:0046983;							GO:0010466 negative regulation of peptidase activity	2 out of 396 genes, 0.5%	5 out of 7417 genes, 0.1%	1	LENED_010224,LENED_010223
LENED_000822	-	LENED_001168	GO:0004420;GO:0004420;GO:0004420;GO:0005783;GO:0005789;GO:0008299;GO:0008299;GO:0015936;GO:0015936;GO:0016020;GO:0016021;GO:0016021;GO:0016021;GO:0016491;GO:0016616;GO:0016616;GO:0050661;GO:0050661;GO:0050662;GO:0050662;GO:0055114;GO:0055114;GO:0055114;							GO:0008152 metabolic process	176 out of 396 genes, 44.4%	3346 out of 7417 genes, 45.1%	1	LENED_009159,LENED_002009,LENED_009444,LENED_008841,LENED_001158,LENED_008396,LENED_009408,LENED_004886,LENED_000908,LENED_005223,LENED_002734,LENED_002183,LENED_004559,LENED_009598,LENED_002002,LENED_002235,LENED_010224,LENED_009172,LENED_006782,LENED_001587,LENED_001306,LENED_007647,LENED_010695,LENED_003928,LENED_006408,LENED_005114,LENED_001611,LENED_005967,LENED_000689,LENED_001545,LENED_011…
LENED_000823	GO:0016020;GO:0016021;	LENED_001279	-							GO:0006091 generation of precursor metabolites and energy	2 out of 396 genes, 0.5%	76 out of 7417 genes, 1.0%	1	LENED_011884,LENED_007263
LENED_000858	-	LENED_001298	-							GO:1901137 carbohydrate derivative biosynthetic process	5 out of 396 genes, 1.3%	107 out of 7417 genes, 1.4%	1	LENED_004154,LENED_010681,LENED_009418,LENED_008535,LENED_005221
LENED_000894	GO:0016874;GO:0016874;	LENED_001302	GO:0003682;GO:0003682;GO:0007064;GO:0007064;GO:0008278;GO:0008278;GO:0046982;GO:0046982;							GO:0065003 macromolecular complex assembly	3 out of 396 genes, 0.8%	119 out of 7417 genes, 1.6%	1	LENED_007933,LENED_002516,LENED_004453
LENED_000908	GO:0003934;GO:0005737;GO:0016787;GO:0016787;GO:0046654;	LENED_001306	GO:0006281;GO:0006281;GO:0006310;GO:0006310;							GO:1901607 alpha-amino acid biosynthetic process	2 out of 396 genes, 0.5%	74 out of 7417 genes, 1.0%	1	LENED_001775,LENED_000908
LENED_000926	GO:0006069;GO:0006069;GO:0008270;GO:0008270;GO:0016491;GO:0016491;GO:0016491;GO:0046872;GO:0051903;GO:0051903;GO:0051903;GO:0055114;GO:0055114;GO:0055114;	LENED_001357	GO:0008168;GO:0008168;GO:0016740;GO:0032259;							GO:0019693 ribose phosphate metabolic process	2 out of 396 genes, 0.5%	70 out of 7417 genes, 0.9%	1	LENED_001168,LENED_009418
LENED_000988	GO:0016491;GO:0016491;GO:0055114;GO:0055114;	LENED_001480	-							GO:0034637 cellular carbohydrate biosynthetic process	2 out of 396 genes, 0.5%	14 out of 7417 genes, 0.2%	1	LENED_012041,LENED_003354
LENED_001012	-	LENED_001544	-							GO:0052548 regulation of endopeptidase activity	2 out of 396 genes, 0.5%	6 out of 7417 genes, 0.1%	1	LENED_010224,LENED_010223
LENED_001019	GO:0046872;GO:0046872;GO:0046872;	LENED_001545	GO:0016491;GO:0016491;GO:0055114;GO:0055114;							GO:0051716 cellular response to stimulus	6 out of 396 genes, 1.5%	335 out of 7417 genes, 4.5%	1	LENED_001306,LENED_003895,LENED_007472,LENED_001955,LENED_006619,LENED_003354
LENED_001037	GO:0016020;GO:0016021;	LENED_001560	-							GO:0000278 mitotic cell cycle	2 out of 396 genes, 0.5%	57 out of 7417 genes, 0.8%	1	LENED_001302,LENED_006270
LENED_001040	GO:0003824;GO:0003824;GO:0004185;GO:0004185;GO:0006508;GO:0006508;	LENED_001587	GO:0016491;GO:0055114;							GO:0007059 chromosome segregation	2 out of 396 genes, 0.5%	32 out of 7417 genes, 0.4%	1	LENED_001302,LENED_006270
LENED_001073	GO:0003796;GO:0009253;GO:0016787;GO:0016787;GO:0016998;	LENED_001673	GO:0008168;GO:0008168;GO:0016740;GO:0032259;							GO:0080090 regulation of primary metabolic process	14 out of 396 genes, 3.5%	377 out of 7417 genes, 5.1%	1	LENED_007103,LENED_012615,LENED_008057,LENED_006270,LENED_002718,LENED_010224,LENED_010261,LENED_010087,LENED_002183,LENED_001978,LENED_012637,LENED_012848,LENED_004098,LENED_010223
LENED_001095	GO:0016788;GO:0016788;	LENED_001781	GO:0016020;GO:0016021;							GO:0044763 single-organism cellular process	74 out of 396 genes, 18.7%	1602 out of 7417 genes, 21.6%	1	LENED_001882,LENED_010656,LENED_009444,LENED_008396,LENED_009408,LENED_004886,LENED_000908,LENED_002734,LENED_001302,LENED_009247,LENED_004559,LENED_007137,LENED_011943,LENED_008976,LENED_001125,LENED_010754,LENED_004654,LENED_002235,LENED_003354,LENED_001306,LENED_011795,LENED_005762,LENED_005330,LENED_002412,LENED_010753,LENED_002331,LENED_005308,LENED_001955,LENED_000689,LENED_003027,LENED_011…
LENED_001102	-	LENED_001786	-							GO:0008202 steroid metabolic process	2 out of 396 genes, 0.5%	13 out of 7417 genes, 0.2%	1	LENED_005606,LENED_002509
LENED_001125	GO:0016020;GO:0016021;GO:0016021;GO:0016021;GO:0055085;GO:0055085;	LENED_001800	-							GO:0043086 negative regulation of catalytic activity	2 out of 396 genes, 0.5%	13 out of 7417 genes, 0.2%	1	LENED_010224,LENED_010223
LENED_001133	-	LENED_002009	GO:0005524;GO:0005524;GO:0008168;GO:0032259;							GO:0005975 carbohydrate metabolic process	22 out of 396 genes, 5.6%	308 out of 7417 genes, 4.2%	1	LENED_010422,LENED_005053,LENED_007176,LENED_012041,LENED_012699,LENED_006227,LENED_002942,LENED_004619,LENED_005114,LENED_005265,LENED_001677,LENED_005589,LENED_001768,LENED_004582,LENED_008418,LENED_001271,LENED_008535,LENED_005221,LENED_006463,LENED_012523,LENED_009172,LENED_003354
LENED_001158	GO:0008270;GO:0008270;GO:0016491;GO:0016491;GO:0046872;GO:0055114;GO:0055114;	LENED_002106	-							GO:0051704 multi-organism process	2 out of 396 genes, 0.5%	15 out of 7417 genes, 0.2%	1	LENED_003369,LENED_003354
LENED_001217	-	LENED_002107	-							GO:0006810 transport	39 out of 396 genes, 9.8%	772 out of 7417 genes, 10.4%	1	LENED_003273,LENED_001882,LENED_010656,LENED_007544,LENED_003279,LENED_005229,LENED_005129,LENED_011773,LENED_007085,LENED_007811,LENED_011699,LENED_009247,LENED_007137,LENED_004864,LENED_008976,LENED_007540,LENED_001125,LENED_004654,LENED_003354,LENED_004301,LENED_007151,LENED_000480,LENED_002793,LENED_005762,LENED_006357,LENED_009703,LENED_005330,LENED_010260,LENED_002412,LENED_005308,LENED_002…
LENED_001236	-	LENED_002112	GO:0004470;GO:0004470;GO:0004471;GO:0004471;GO:0016491;GO:0046872;GO:0051287;GO:0051287;GO:0055114;GO:0055114;GO:0055114;							GO:0019439 aromatic compound catabolic process	2 out of 396 genes, 0.5%	55 out of 7417 genes, 0.7%	1	LENED_012338,LENED_000689
LENED_001255	-	LENED_002131	-							GO:1901575 organic substance catabolic process	11 out of 396 genes, 2.8%	240 out of 7417 genes, 3.2%	1	LENED_009292,LENED_012699,LENED_012213,LENED_002235,LENED_002942,LENED_007949,LENED_001073,LENED_012338,LENED_003354,LENED_000689,LENED_012200
LENED_001258	-	LENED_002146	-							GO:0030163 protein catabolic process	2 out of 396 genes, 0.5%	74 out of 7417 genes, 1.0%	1	LENED_012213,LENED_003354
LENED_001271	GO:0004553;GO:0005975;GO:0016787;GO:0016787;	LENED_002154	GO:0005199;GO:0005199;GO:0005576;GO:0005618;GO:0009277;GO:0009277;							GO:0048583 regulation of response to stimulus	2 out of 396 genes, 0.5%	52 out of 7417 genes, 0.7%	1	LENED_002967,LENED_007277
LENED_001287	GO:0016020;GO:0016021;	LENED_002165	GO:0016740;GO:0016740;							GO:0044260 cellular macromolecule metabolic process	36 out of 396 genes, 9.1%	1405 out of 7417 genes, 18.9%	1	LENED_003873,LENED_012307,LENED_008057,LENED_009208,LENED_012699,LENED_004886,LENED_011821,LENED_001073,LENED_012338,LENED_002183,LENED_008297,LENED_005732,LENED_007928,LENED_009600,LENED_009350,LENED_009575,LENED_003354,LENED_006782,LENED_001306,LENED_010817,LENED_011248,LENED_008058,LENED_001955,LENED_012637,LENED_005967,LENED_007103,LENED_004323,LENED_011016,LENED_007281,LENED_012797,LENED_000…
LENED_001343	GO:0016491;GO:0016491;GO:0055114;GO:0055114;	LENED_002183	GO:0000981;GO:0000981;GO:0003677;GO:0003677;GO:0003677;GO:0005634;GO:0005634;GO:0005634;GO:0006351;GO:0006351;GO:0006351;GO:0006355;GO:0006355;GO:0006355;GO:0006357;GO:0008270;GO:0008270;GO:0046872;							GO:0090305 nucleic acid phosphodiester bond hydrolysis	4 out of 396 genes, 1.0%	88 out of 7417 genes, 1.2%	1	LENED_009350,LENED_011248,LENED_003785,LENED_000139
LENED_001365	-	LENED_002191	GO:0016106;GO:0016106;GO:0045482;GO:0045482;							GO:0098662 inorganic cation transmembrane transport	2 out of 396 genes, 0.5%	69 out of 7417 genes, 0.9%	1	LENED_011226,LENED_011884
LENED_001433	-	LENED_002331	GO:0005524;GO:0016020;GO:0016021;GO:0016021;GO:0016787;GO:0016787;GO:0042626;GO:0055085;							GO:0043436 oxoacid metabolic process	12 out of 396 genes, 3.0%	266 out of 7417 genes, 3.6%	1	LENED_009839,LENED_009444,LENED_006104,LENED_010754,LENED_001775,LENED_008396,LENED_009408,LENED_003065,LENED_000908,LENED_002235,LENED_003048,LENED_002734
LENED_001446	-	LENED_002360	GO:0016020;GO:0016021;							GO:2000112 regulation of cellular macromolecule biosynthetic process	11 out of 396 genes, 2.8%	316 out of 7417 genes, 4.3%	1	LENED_007103,LENED_012615,LENED_008057,LENED_002718,LENED_010261,LENED_010087,LENED_001978,LENED_012637,LENED_002183,LENED_004098,LENED_012848
LENED_001464	GO:0016491;GO:0016491;GO:0055114;GO:0055114;	LENED_002412	GO:0016020;GO:0016021;GO:0016021;GO:0016021;GO:0055085;GO:0055085;							GO:0016310 phosphorylation	9 out of 396 genes, 2.3%	387 out of 7417 genes, 5.2%	1	LENED_004323,LENED_006782,LENED_005732,LENED_009418,LENED_003601,LENED_006408,LENED_009575,LENED_001955,LENED_003274
LENED_001499	GO:0003824;GO:0003824;GO:0010181;GO:0010181;GO:0016491;GO:0016491;GO:0055114;GO:0055114;	LENED_002456	-							GO:0034220 ion transmembrane transport	3 out of 396 genes, 0.8%	119 out of 7417 genes, 1.6%	1	LENED_011226,LENED_011884,LENED_007137
LENED_001572	GO:0006950;GO:0006950;GO:0016020;GO:0016021;GO:0016021;GO:0016021;	LENED_002459	GO:0000166;GO:0005525;GO:0005525;GO:0005525;							GO:0006259 DNA metabolic process	6 out of 396 genes, 1.5%	270 out of 7417 genes, 3.6%	1	LENED_004886,LENED_012307,LENED_001306,LENED_010817,LENED_007281,LENED_007472
LENED_001582	-	LENED_002509	GO:0006694;GO:0008168;GO:0008168;GO:0008168;GO:0016740;GO:0032259;							GO:0009259 ribonucleotide metabolic process	2 out of 396 genes, 0.5%	65 out of 7417 genes, 0.9%	1	LENED_001168,LENED_009418
LENED_001607	GO:0003824;GO:0016787;GO:0016787;	LENED_002516	GO:0000166;GO:0005524;GO:0005524;GO:0005524;GO:0005739;GO:0034551;GO:0034551;							GO:0044042 glucan metabolic process	2 out of 396 genes, 0.5%	23 out of 7417 genes, 0.3%	1	LENED_012699,LENED_003354
LENED_001609	GO:0016491;GO:0051213;GO:0051213;GO:0055114;	LENED_002567	GO:0016020;GO:0016021;							GO:0048519 negative regulation of biological process	3 out of 396 genes, 0.8%	86 out of 7417 genes, 1.2%	1	LENED_010224,LENED_006270,LENED_010223
LENED_001611	GO:0016491;GO:0055114;	LENED_002600	GO:0004252;GO:0004252;GO:0004252;GO:0006508;GO:0006508;GO:0006508;GO:0008233;GO:0008236;GO:0008236;GO:0008236;GO:0016787;GO:0046872;							GO:1903047 mitotic cell cycle process	2 out of 396 genes, 0.5%	52 out of 7417 genes, 0.7%	1	LENED_001302,LENED_006270
LENED_001612	-	LENED_002712	-							GO:0044270 cellular nitrogen compound catabolic process	2 out of 396 genes, 0.5%	57 out of 7417 genes, 0.8%	1	LENED_012338,LENED_000689
LENED_001617	GO:0005618;GO:0005618;GO:0016787;GO:0030599;GO:0030599;GO:0042545;GO:0042545;GO:0045330;	LENED_002718	GO:0000991;GO:0003677;GO:0003746;GO:0003746;GO:0006139;GO:0006357;GO:0006414;GO:0032784;							GO:0046483 heterocycle metabolic process	28 out of 396 genes, 7.1%	973 out of 7417 genes, 13.1%	1	LENED_003873,LENED_012307,LENED_001306,LENED_010817,LENED_008057,LENED_010681,LENED_011248,LENED_008058,LENED_004886,LENED_000908,LENED_012338,LENED_002183,LENED_012637,LENED_003274,LENED_000689,LENED_007103,LENED_004559,LENED_009418,LENED_007281,LENED_002718,LENED_000139,LENED_007928,LENED_007091,LENED_001168,LENED_009350,LENED_005221,LENED_007472,LENED_003785
LENED_001626	-	LENED_002791	-							GO:0006139 nucleobase-containing compound metabolic process	27 out of 396 genes, 6.8%	900 out of 7417 genes, 12.1%	1	LENED_003873,LENED_012307,LENED_001306,LENED_010817,LENED_008057,LENED_010681,LENED_011248,LENED_008058,LENED_004886,LENED_012338,LENED_002183,LENED_012637,LENED_003274,LENED_000689,LENED_007103,LENED_004559,LENED_009418,LENED_007281,LENED_000139,LENED_002718,LENED_007928,LENED_007091,LENED_001168,LENED_009350,LENED_005221,LENED_007472,LENED_003785
LENED_001632	GO:0004497;GO:0005506;GO:0005506;GO:0016491;GO:0016705;GO:0016705;GO:0020037;GO:0020037;GO:0046872;GO:0055114;GO:0055114;GO:0055114;	LENED_002793	GO:0016020;GO:0016021;GO:0016021;GO:0016021;GO:0055085;GO:0055085;							GO:0009889 regulation of biosynthetic process	11 out of 396 genes, 2.8%	322 out of 7417 genes, 4.3%	1	LENED_007103,LENED_012615,LENED_008057,LENED_002718,LENED_010261,LENED_010087,LENED_001978,LENED_012637,LENED_002183,LENED_004098,LENED_012848
LENED_001661	-	LENED_002820	-							GO:0044248 cellular catabolic process	10 out of 396 genes, 2.5%	182 out of 7417 genes, 2.5%	1	LENED_009292,LENED_012699,LENED_012213,LENED_002235,LENED_007949,LENED_001073,LENED_012338,LENED_000689,LENED_012200,LENED_003354
LENED_001665	-	LENED_002835	-							GO:1902580 single-organism cellular localization	2 out of 396 genes, 0.5%	73 out of 7417 genes, 1.0%	1	LENED_006270,LENED_003354
LENED_001677	GO:0004553;GO:0005975;GO:0016020;GO:0016021;GO:0016787;GO:0016787;	LENED_002846	-							GO:0034655 nucleobase-containing compound catabolic process	2 out of 396 genes, 0.5%	39 out of 7417 genes, 0.5%	1	LENED_012338,LENED_000689
LENED_001707	GO:0016020;GO:0016021;GO:0055085;GO:0055085;	LENED_002867	GO:0003682;GO:0005524;GO:0016787;GO:0016787;							GO:0045861 negative regulation of proteolysis	2 out of 396 genes, 0.5%	14 out of 7417 genes, 0.2%	1	LENED_010224,LENED_010223
LENED_001723	-	LENED_002870	GO:0016020;GO:0016021;							GO:0006950 response to stress	11 out of 396 genes, 2.8%	219 out of 7417 genes, 3.0%	1	LENED_010858,LENED_001306,LENED_008658,LENED_009839,LENED_011693,LENED_003065,LENED_003048,LENED_001572,LENED_007472,LENED_002810,LENED_003354
LENED_001730	-	LENED_002872	GO:0016491;GO:0016491;GO:0055114;							GO:0044711 single-organism biosynthetic process	18 out of 396 genes, 4.5%	334 out of 7417 genes, 4.5%	1	LENED_012041,LENED_009444,LENED_008396,LENED_000908,LENED_009846,LENED_005606,LENED_004154,LENED_009418,LENED_009839,LENED_006104,LENED_002509,LENED_010754,LENED_001775,LENED_003065,LENED_003048,LENED_002191,LENED_001168,LENED_003354
LENED_001768	GO:0004560;GO:0005975;GO:0006004;GO:0016787;GO:0016787;	LENED_002874	-							GO:0006414 translational elongation	2 out of 396 genes, 0.5%	20 out of 7417 genes, 0.3%	1	LENED_008297,LENED_002718
LENED_001775	GO:0005506;GO:0005634;GO:0005737;GO:0008652;GO:0009086;GO:0010309;GO:0010309;GO:0016491;GO:0016491;GO:0019509;GO:0019509;GO:0046872;GO:0051213;GO:0051213;GO:0055114;GO:0055114;	LENED_002942	GO:0000272;GO:0004553;GO:0005576;GO:0005975;GO:0005975;GO:0008152;GO:0016787;GO:0016787;GO:0016798;GO:0030248;GO:0031176;							GO:0046165 alcohol biosynthetic process	2 out of 396 genes, 0.5%	18 out of 7417 genes, 0.2%	1	LENED_012041,LENED_005606
LENED_001779	GO:0016787;GO:0016787;GO:0016788;GO:0016788;	LENED_002962	GO:0003677;GO:0003677;							GO:0000413 protein peptidyl-prolyl isomerization	2 out of 396 genes, 0.5%	22 out of 7417 genes, 0.3%	1	LENED_009208,LENED_005967
LENED_001815	-	LENED_002967	GO:0016020;GO:0016021;GO:0035023;GO:0035023;GO:0046872;							GO:1901576 organic substance biosynthetic process	34 out of 396 genes, 8.6%	880 out of 7417 genes, 11.9%	1	LENED_003873,LENED_012307,LENED_012041,LENED_008057,LENED_010681,LENED_009444,LENED_008396,LENED_004886,LENED_000908,LENED_009846,LENED_002183,LENED_008297,LENED_002509,LENED_010754,LENED_001775,LENED_002191,LENED_001168,LENED_003354,LENED_010817,LENED_008058,LENED_005606,LENED_012637,LENED_007103,LENED_004154,LENED_009418,LENED_007281,LENED_009839,LENED_006104,LENED_002718,LENED_003065,LENED_003…
LENED_001823	GO:0016491;GO:0016491;GO:0055114;	LENED_002971	GO:0016020;GO:0016021;							GO:0006974 cellular response to DNA damage stimulus	2 out of 396 genes, 0.5%	143 out of 7417 genes, 1.9%	1	LENED_001306,LENED_007472
LENED_001855	GO:0016020;GO:0016021;	LENED_002980	GO:0016020;GO:0016021;GO:0016787;GO:0016787;GO:0016787;							GO:0006163 purine nucleotide metabolic process	2 out of 396 genes, 0.5%	63 out of 7417 genes, 0.8%	1	LENED_001168,LENED_009418
LENED_001875	-	LENED_003034	GO:0005488;							GO:0006996 organelle organization	9 out of 396 genes, 2.3%	287 out of 7417 genes, 3.9%	1	LENED_007933,LENED_001302,LENED_011016,LENED_002516,LENED_006270,LENED_004453,LENED_004886,LENED_010753,LENED_003354
LENED_001882	GO:0016020;GO:0016021;GO:0016021;GO:0016021;GO:0055085;GO:0055085;	LENED_003048	GO:0004601;GO:0004601;GO:0004601;GO:0005506;GO:0006979;GO:0016491;GO:0016705;GO:0020037;GO:0031408;GO:0055114;GO:0098869;							GO:0044283 small molecule biosynthetic process	11 out of 396 genes, 2.8%	154 out of 7417 genes, 2.1%	1	LENED_012041,LENED_009839,LENED_009444,LENED_006104,LENED_010754,LENED_001775,LENED_008396,LENED_003065,LENED_000908,LENED_003048,LENED_005606
LENED_001886	GO:0016020;GO:0016021;	LENED_003065	GO:0004601;GO:0004601;GO:0004601;GO:0005506;GO:0006979;GO:0016491;GO:0016705;GO:0020037;GO:0031408;GO:0055114;GO:0098869;							GO:0019637 organophosphate metabolic process	5 out of 396 genes, 1.3%	188 out of 7417 genes, 2.5%	1	LENED_001168,LENED_012041,LENED_005606,LENED_009418,LENED_000689
LENED_001927	GO:0016020;GO:0016021;GO:0016021;GO:0016021;	LENED_003131	GO:0016740;GO:0016740;							GO:0000280 nuclear division	2 out of 396 genes, 0.5%	31 out of 7417 genes, 0.4%	1	LENED_001302,LENED_006270
LENED_001933	-	LENED_003237	-							GO:0006644 phospholipid metabolic process	2 out of 396 genes, 0.5%	68 out of 7417 genes, 0.9%	1	LENED_012041,LENED_005606
LENED_001955	GO:0000166;GO:0004672;GO:0004674;GO:0005524;GO:0005524;GO:0005622;GO:0006468;GO:0016301;GO:0016301;GO:0016310;GO:0016740;GO:0035556;GO:0046872;	LENED_003273	GO:0016020;GO:0016021;GO:0016021;GO:0016021;GO:0055085;GO:0055085;							GO:0043412 macromolecule modification	13 out of 396 genes, 3.3%	514 out of 7417 genes, 6.9%	1	LENED_004323,LENED_006782,LENED_005732,LENED_011016,LENED_009208,LENED_012797,LENED_011821,LENED_009600,LENED_008535,LENED_005221,LENED_009575,LENED_001955,LENED_005967
LENED_001978	GO:0000981;GO:0000981;GO:0005634;GO:0005634;GO:0005634;GO:0006355;GO:0006355;GO:0006357;GO:0008270;GO:0008270;	LENED_003280	-							GO:0046349 amino sugar biosynthetic process	2 out of 396 genes, 0.5%	8 out of 7417 genes, 0.1%	1	LENED_004154,LENED_010681
LENED_002002	GO:0008168;GO:0008168;GO:0016740;GO:0032259;	LENED_003296	-							GO:0016053 organic acid biosynthetic process	9 out of 396 genes, 2.3%	113 out of 7417 genes, 1.5%	1	LENED_009839,LENED_009444,LENED_006104,LENED_010754,LENED_001775,LENED_008396,LENED_003065,LENED_000908,LENED_003048
LENED_002075	GO:0005840;GO:0005840;	LENED_003324	GO:0016787;GO:0016787;							GO:0023051 regulation of signaling	2 out of 396 genes, 0.5%	44 out of 7417 genes, 0.6%	1	LENED_002967,LENED_007277
LENED_002135	GO:0016020;GO:0016021;	LENED_003354	GO:0000166;GO:0000742;GO:0005524;GO:0005783;GO:0005783;GO:0005788;GO:0006616;GO:0006986;GO:0016887;GO:0030433;GO:0030968;GO:0031204;GO:0031965;GO:0034099;GO:0036498;GO:0051082;GO:0070880;GO:0099020;GO:0099021;							GO:0007067 mitotic nuclear division	2 out of 396 genes, 0.5%	20 out of 7417 genes, 0.3%	1	LENED_001302,LENED_006270
LENED_002186	GO:0016491;GO:0051213;GO:0051213;GO:0055114;	LENED_003369	GO:0009405;GO:0009405;							GO:0032392 DNA geometric change	2 out of 396 genes, 0.5%	28 out of 7417 genes, 0.4%	1	LENED_004886,LENED_006270
LENED_002228	-	LENED_003370	-							GO:0008654 phospholipid biosynthetic process	2 out of 396 genes, 0.5%	44 out of 7417 genes, 0.6%	1	LENED_012041,LENED_005606
LENED_002235	GO:0005737;GO:0008152;GO:0008152;GO:0008863;GO:0008863;GO:0008863;GO:0016491;GO:0016616;GO:0016616;GO:0042183;GO:0051287;GO:0051287;GO:0055114;GO:0055114;GO:0055114;	LENED_003373	-							GO:0044699 single-organism process	140 out of 396 genes, 35.4%	2378 out of 7417 genes, 32.1%	1	LENED_010656,LENED_009444,LENED_008841,LENED_001158,LENED_008396,LENED_009408,LENED_004886,LENED_000908,LENED_002734,LENED_004559,LENED_007137,LENED_002235,LENED_001587,LENED_001306,LENED_011795,LENED_007647,LENED_003928,LENED_010753,LENED_001611,LENED_000689,LENED_001545,LENED_011884,LENED_003437,LENED_010808,LENED_009418,LENED_004531,LENED_011016,LENED_009839,LENED_007281,LENED_001499,LENED_010…
LENED_002271	GO:0016020;GO:0016021;GO:0016021;GO:0016021;GO:0055085;GO:0055085;	LENED_003601	GO:0016301;GO:0016301;GO:0016310;							GO:0009058 biosynthetic process	35 out of 396 genes, 8.8%	930 out of 7417 genes, 12.5%	1	LENED_003873,LENED_012307,LENED_012041,LENED_008057,LENED_010681,LENED_009444,LENED_008396,LENED_004886,LENED_000908,LENED_009846,LENED_002183,LENED_008297,LENED_002509,LENED_010754,LENED_001775,LENED_004438,LENED_002191,LENED_001168,LENED_003354,LENED_010817,LENED_008058,LENED_005606,LENED_012637,LENED_007103,LENED_004154,LENED_009418,LENED_007281,LENED_009839,LENED_006104,LENED_002718,LENED_003…
LENED_002272	GO:0016491;GO:0016491;GO:0016491;GO:0046872;GO:0055114;GO:0055114;GO:0055114;	LENED_003767	-							GO:0006796 phosphate-containing compound metabolic process	15 out of 396 genes, 3.8%	579 out of 7417 genes, 7.8%	1	LENED_004323,LENED_006782,LENED_005732,LENED_012041,LENED_009418,LENED_003601,LENED_012797,LENED_011821,LENED_001168,LENED_005606,LENED_006408,LENED_009575,LENED_001955,LENED_003274,LENED_000689
LENED_002314	GO:0016020;GO:0016021;	LENED_003826	-							GO:0032259 methylation	10 out of 396 genes, 2.5%	146 out of 7417 genes, 2.0%	1	LENED_006790,LENED_002009,LENED_006270,LENED_002509,LENED_000798,LENED_002002,LENED_009846,LENED_001673,LENED_001357,LENED_010443
LENED_002321	-	LENED_003827	GO:0005515;							GO:0071554 cell wall organization or biogenesis	5 out of 396 genes, 1.3%	30 out of 7417 genes, 0.4%	1	LENED_005053,LENED_001617,LENED_001073,LENED_004287,LENED_003354
LENED_002406	-	LENED_003828	GO:0005515;							GO:2001141 regulation of RNA biosynthetic process	11 out of 396 genes, 2.8%	310 out of 7417 genes, 4.2%	1	LENED_007103,LENED_012615,LENED_008057,LENED_002718,LENED_010261,LENED_010087,LENED_001978,LENED_012637,LENED_002183,LENED_004098,LENED_012848
LENED_002417	GO:0005507;GO:0005507;GO:0016020;GO:0016021;GO:0016491;GO:0016491;GO:0016491;GO:0046872;GO:0055114;GO:0055114;GO:0055114;	LENED_003838	-							GO:0007165 signal transduction	4 out of 396 genes, 1.0%	161 out of 7417 genes, 2.2%	1	LENED_003895,LENED_001955,LENED_006619,LENED_003354
LENED_002536	GO:0016491;GO:0016491;GO:0055114;	LENED_003872	GO:0016020;GO:0016021;GO:0055085;GO:0055085;							GO:0006520 cellular amino acid metabolic process	6 out of 396 genes, 1.5%	189 out of 7417 genes, 2.5%	1	LENED_001775,LENED_009408,LENED_000908,LENED_002734,LENED_009444,LENED_006104
LENED_002560	-	LENED_003873	GO:0003899;GO:0003899;GO:0006351;GO:0006351;							GO:0043171 peptide catabolic process	3 out of 396 genes, 0.8%	9 out of 7417 genes, 0.1%	1	LENED_009292,LENED_007949,LENED_012200
LENED_002626	GO:0016020;GO:0016021;	LENED_003895	GO:0007165;GO:0007165;							GO:0007005 mitochondrion organization	2 out of 396 genes, 0.5%	54 out of 7417 genes, 0.7%	1	LENED_002516,LENED_004453
LENED_002734	GO:0003824;GO:0003824;GO:0006520;GO:0016765;GO:0030170;GO:0030170;	LENED_003923	-							GO:0006629 lipid metabolic process	13 out of 396 genes, 3.3%	177 out of 7417 genes, 2.4%	1	LENED_012041,LENED_009839,LENED_002509,LENED_010754,LENED_008396,LENED_003065,LENED_007647,LENED_002191,LENED_003048,LENED_001168,LENED_009846,LENED_005606,LENED_004451
LENED_002735	-	LENED_003927	-							GO:0031326 regulation of cellular biosynthetic process	11 out of 396 genes, 2.8%	322 out of 7417 genes, 4.3%	1	LENED_007103,LENED_012615,LENED_008057,LENED_002718,LENED_010261,LENED_010087,LENED_001978,LENED_012637,LENED_002183,LENED_004098,LENED_012848
LENED_002736	GO:0000166;GO:0005524;GO:0005524;GO:0016787;GO:0016787;GO:0016887;	LENED_003928	GO:0016491;GO:0016614;GO:0016614;GO:0050233;GO:0050233;GO:0050660;GO:0050660;GO:0055114;GO:0055114;							GO:0043043 peptide biosynthetic process	2 out of 396 genes, 0.5%	228 out of 7417 genes, 3.1%	1	LENED_008297,LENED_002718
LENED_002770	-	LENED_003988	-							GO:0023052 signaling	4 out of 396 genes, 1.0%	161 out of 7417 genes, 2.2%	1	LENED_003895,LENED_001955,LENED_006619,LENED_003354
LENED_002810	GO:0006950;GO:0006950;	LENED_004154	GO:0004100;GO:0006031;GO:0016020;GO:0016021;GO:0016740;GO:0016740;GO:0016758;							GO:0010605 negative regulation of macromolecule metabolic process	3 out of 396 genes, 0.8%	65 out of 7417 genes, 0.9%	1	LENED_010224,LENED_006270,LENED_010223
LENED_002897	GO:0016020;GO:0016021;	LENED_004301	GO:0000166;GO:0005524;GO:0005524;GO:0005524;GO:0006810;GO:0016020;GO:0016020;GO:0016020;GO:0016021;GO:0016021;GO:0016021;GO:0016887;GO:0016887;GO:0042626;GO:0042626;GO:0055085;							GO:0016052 carbohydrate catabolic process	2 out of 396 genes, 0.5%	63 out of 7417 genes, 0.8%	1	LENED_002942,LENED_012699
LENED_002928	-	LENED_004323	GO:0004672;GO:0005524;GO:0006468;GO:0016301;GO:0016301;GO:0016310;							GO:0044723 single-organism carbohydrate metabolic process	6 out of 396 genes, 1.5%	103 out of 7417 genes, 1.4%	1	LENED_008418,LENED_012041,LENED_008535,LENED_005221,LENED_001768,LENED_003354
LENED_002945	-	LENED_004394	-							GO:0046394 carboxylic acid biosynthetic process	9 out of 396 genes, 2.3%	113 out of 7417 genes, 1.5%	1	LENED_009839,LENED_009444,LENED_006104,LENED_010754,LENED_001775,LENED_008396,LENED_003065,LENED_000908,LENED_003048
LENED_002964	-	LENED_004453	GO:0000166;GO:0005524;GO:0005524;GO:0005524;GO:0005739;GO:0034551;GO:0034551;							GO:0006351 transcription, DNA-templated	6 out of 396 genes, 1.5%	202 out of 7417 genes, 2.7%	1	LENED_008058,LENED_007103,LENED_003873,LENED_008057,LENED_002183,LENED_012637
LENED_003027	GO:0016020;GO:0016021;GO:0016021;GO:0016021;GO:0055085;GO:0055085;	LENED_004546	-							GO:0065009 regulation of molecular function	3 out of 396 genes, 0.8%	89 out of 7417 genes, 1.2%	1	LENED_010224,LENED_006619,LENED_010223
LENED_003038	GO:0016020;GO:0016021;	LENED_004583	GO:0016020;GO:0016020;GO:0016020;GO:0016021;							GO:0044092 negative regulation of molecular function	2 out of 396 genes, 0.5%	17 out of 7417 genes, 0.2%	1	LENED_010224,LENED_010223
LENED_003056	-	LENED_004606	-							GO:0036211 protein modification process	13 out of 396 genes, 3.3%	447 out of 7417 genes, 6.0%	1	LENED_004323,LENED_006782,LENED_005732,LENED_011016,LENED_009208,LENED_012797,LENED_011821,LENED_009600,LENED_008535,LENED_005221,LENED_009575,LENED_001955,LENED_005967
LENED_003074	-	LENED_004619	GO:0004553;GO:0005975;GO:0008152;GO:0016787;GO:0016787;GO:0016798;							GO:0070271 protein complex biogenesis	2 out of 396 genes, 0.5%	66 out of 7417 genes, 0.9%	1	LENED_002516,LENED_004453
LENED_003083	GO:0003824;GO:0016853;GO:0016853;GO:0050662;	LENED_004623	GO:0003824;GO:0003824;GO:0010181;GO:0010181;GO:0016491;GO:0016491;GO:0055114;GO:0055114;							GO:0016043 cellular component organization	12 out of 396 genes, 3.0%	412 out of 7417 genes, 5.6%	1	LENED_007933,LENED_001302,LENED_005053,LENED_011016,LENED_002516,LENED_006270,LENED_004453,LENED_004886,LENED_001617,LENED_010753,LENED_004287,LENED_003354
LENED_003138	-	LENED_004654	GO:0005215;GO:0005215;GO:0016020;GO:0016021;GO:0016021;GO:0016021;GO:0055085;GO:0055085;							GO:0043648 dicarboxylic acid metabolic process	2 out of 396 genes, 0.5%	27 out of 7417 genes, 0.4%	1	LENED_009408,LENED_009444
LENED_003191	GO:0016020;GO:0016021;	LENED_004657	GO:0005515;							GO:0051603 proteolysis involved in cellular protein catabolic process	2 out of 396 genes, 0.5%	64 out of 7417 genes, 0.9%	1	LENED_012213,LENED_003354
LENED_003239	GO:0004180;GO:0004180;GO:0004181;GO:0006508;GO:0008152;GO:0016020;GO:0016021;GO:0016787;	LENED_004692	-							GO:0044257 cellular protein catabolic process	2 out of 396 genes, 0.5%	65 out of 7417 genes, 0.9%	1	LENED_012213,LENED_003354
LENED_003242	GO:0005840;GO:0005840;GO:0042254;GO:1990904;	LENED_004802	GO:0016787;GO:0016787;GO:0016787;GO:0016831;							GO:0060255 regulation of macromolecule metabolic process	14 out of 396 genes, 3.5%	390 out of 7417 genes, 5.3%	1	LENED_007103,LENED_012615,LENED_008057,LENED_006270,LENED_002718,LENED_010224,LENED_010261,LENED_010087,LENED_002183,LENED_001978,LENED_012637,LENED_012848,LENED_004098,LENED_010223
LENED_003243	-	LENED_004804	GO:0016787;GO:0016787;							GO:0048285 organelle fission	2 out of 396 genes, 0.5%	39 out of 7417 genes, 0.5%	1	LENED_001302,LENED_006270
LENED_003274	GO:0005524;GO:0005524;GO:0008152;GO:0008152;GO:0009116;GO:0009116;GO:0016301;GO:0016301;GO:0016310;	LENED_004836	GO:0016020;GO:0016021;							GO:1901566 organonitrogen compound biosynthetic process	8 out of 396 genes, 2.0%	427 out of 7417 genes, 5.8%	1	LENED_004154,LENED_009418,LENED_009444,LENED_006104,LENED_002718,LENED_001775,LENED_000908,LENED_008297
LENED_003279	GO:0005215;GO:0005215;GO:0016020;GO:0016020;GO:0016020;GO:0016021;GO:0016021;GO:0016021;GO:0022857;GO:0022857;GO:0022891;GO:0055085;GO:0055085;	LENED_004852	-							GO:0051346 negative regulation of hydrolase activity	2 out of 396 genes, 0.5%	11 out of 7417 genes, 0.1%	1	LENED_010224,LENED_010223
LENED_003298	-	LENED_004886	GO:0000166;GO:0003677;GO:0003677;GO:0003677;GO:0003678;GO:0003678;GO:0004386;GO:0005524;GO:0005524;GO:0005524;GO:0005634;GO:0005634;GO:0005634;GO:0006260;GO:0006260;GO:0006260;GO:0006270;GO:0006270;GO:0007049;GO:0016787;GO:0032508;GO:0042555;GO:0042555;							GO:0071704 organic substance metabolic process	95 out of 396 genes, 24.0%	2360 out of 7417 genes, 31.8%	1	LENED_010422,LENED_012307,LENED_009444,LENED_012699,LENED_008396,LENED_009408,LENED_004886,LENED_000908,LENED_005223,LENED_009846,LENED_002734,LENED_002183,LENED_004559,LENED_010754,LENED_007928,LENED_002235,LENED_010224,LENED_009350,LENED_012523,LENED_009172,LENED_003354,LENED_006782,LENED_001306,LENED_005053,LENED_007176,LENED_010817,LENED_008058,LENED_007647,LENED_007446,LENED_005114,LENED_001…
LENED_003299	GO:0016020;GO:0016021;	LENED_004900	-							GO:0006468 protein phosphorylation	5 out of 396 genes, 1.3%	202 out of 7417 genes, 2.7%	1	LENED_004323,LENED_006782,LENED_005732,LENED_009575,LENED_001955
LENED_003425	GO:0016020;GO:0016021;	LENED_004943	GO:0008270;GO:0016020;GO:0016021;GO:0016874;GO:0016874;GO:0046872;							GO:0051273 beta-glucan metabolic process	2 out of 396 genes, 0.5%	16 out of 7417 genes, 0.2%	1	LENED_012699,LENED_003354
LENED_003437	GO:0016020;GO:0016021;GO:0016021;GO:0016021;GO:0055085;GO:0055085;	LENED_005086	GO:0016787;GO:0016787;							GO:0006575 cellular modified amino acid metabolic process	4 out of 396 genes, 1.0%	41 out of 7417 genes, 0.6%	1	LENED_009292,LENED_000908,LENED_007949,LENED_012200
LENED_003449	-	LENED_005187	-							GO:0005976 polysaccharide metabolic process	4 out of 396 genes, 1.0%	46 out of 7417 genes, 0.6%	1	LENED_005265,LENED_002942,LENED_012699,LENED_003354
LENED_003455	-	LENED_005221	GO:0003980;GO:0006486;GO:0016740;GO:0016740;GO:0097359;							GO:0005996 monosaccharide metabolic process	2 out of 396 genes, 0.5%	22 out of 7417 genes, 0.3%	1	LENED_008418,LENED_001768
LENED_003459	GO:0055114;GO:0055114;	LENED_005240	-							GO:0034641 cellular nitrogen compound metabolic process	33 out of 396 genes, 8.3%	1168 out of 7417 genes, 15.7%	1	LENED_003873,LENED_012307,LENED_008057,LENED_010681,LENED_004886,LENED_000908,LENED_012338,LENED_002183,LENED_008297,LENED_004559,LENED_007928,LENED_007091,LENED_001168,LENED_007949,LENED_009350,LENED_012200,LENED_001306,LENED_010817,LENED_011248,LENED_008058,LENED_003274,LENED_012637,LENED_000689,LENED_007103,LENED_009292,LENED_010808,LENED_009418,LENED_007281,LENED_000139,LENED_002718,LENED_005…
LENED_003478	-	LENED_005318	-							GO:0009059 macromolecule biosynthetic process	17 out of 396 genes, 4.3%	587 out of 7417 genes, 7.9%	1	LENED_003873,LENED_012307,LENED_010817,LENED_008057,LENED_008058,LENED_004886,LENED_012637,LENED_002183,LENED_008297,LENED_007103,LENED_004154,LENED_007281,LENED_002718,LENED_008535,LENED_005221,LENED_007472,LENED_003354
LENED_003502	-	LENED_005437	-							GO:0070085 glycosylation	2 out of 396 genes, 0.5%	34 out of 7417 genes, 0.5%	1	LENED_008535,LENED_005221
LENED_003522	-	LENED_005537	-							GO:0043623 cellular protein complex assembly	2 out of 396 genes, 0.5%	47 out of 7417 genes, 0.6%	1	LENED_002516,LENED_004453
LENED_003558	GO:0005737;GO:0006914;	LENED_005542	-							GO:0034622 cellular macromolecular complex assembly	3 out of 396 genes, 0.8%	109 out of 7417 genes, 1.5%	1	LENED_007933,LENED_002516,LENED_004453
LENED_003559	GO:0005737;GO:0006914;	LENED_005606	GO:0003824;GO:0003824;GO:0004421;GO:0004421;GO:0004421;GO:0004421;GO:0004421;GO:0006084;GO:0006629;GO:0006694;GO:0006696;GO:0006696;GO:0008152;GO:0008152;GO:0008202;GO:0008299;GO:0008299;GO:0010142;GO:0016126;GO:0016740;							GO:0006355 regulation of transcription, DNA-templated	11 out of 396 genes, 2.8%	304 out of 7417 genes, 4.1%	1	LENED_007103,LENED_012615,LENED_008057,LENED_002718,LENED_010261,LENED_010087,LENED_001978,LENED_012637,LENED_002183,LENED_004098,LENED_012848
LENED_003589	-	LENED_005654	-							GO:0035556 intracellular signal transduction	2 out of 396 genes, 0.5%	85 out of 7417 genes, 1.1%	1	LENED_001955,LENED_006619
LENED_003634	-	LENED_005698	GO:0016020;GO:0016021;							GO:0019941 modification-dependent protein catabolic process	2 out of 396 genes, 0.5%	61 out of 7417 genes, 0.8%	1	LENED_012213,LENED_003354
LENED_003734	-	LENED_005700	GO:0016020;GO:0016021;							GO:0000070 mitotic sister chromatid segregation	2 out of 396 genes, 0.5%	19 out of 7417 genes, 0.3%	1	LENED_001302,LENED_006270
LENED_003740	-	LENED_005737	GO:0003824;GO:0008152;GO:0016020;GO:0016021;GO:0016787;GO:0016787;							GO:0006470 protein dephosphorylation	2 out of 396 genes, 0.5%	48 out of 7417 genes, 0.6%	1	LENED_011821,LENED_012797
LENED_003785	GO:0004519;GO:0004519;GO:0004527;GO:0004527;GO:0090305;	LENED_005755	-							GO:0044249 cellular biosynthetic process	31 out of 396 genes, 7.8%	863 out of 7417 genes, 11.6%	1	LENED_003873,LENED_012307,LENED_012041,LENED_010817,LENED_008057,LENED_010681,LENED_009444,LENED_008396,LENED_008058,LENED_004886,LENED_000908,LENED_005606,LENED_002183,LENED_012637,LENED_008297,LENED_007103,LENED_009418,LENED_009839,LENED_007281,LENED_006104,LENED_002718,LENED_010754,LENED_001775,LENED_003065,LENED_002191,LENED_003048,LENED_001168,LENED_008535,LENED_005221,LENED_007472,LENED_003…
LENED_003789	GO:0005515;	LENED_005762	GO:0005215;GO:0005215;GO:0016020;GO:0016021;GO:0016021;GO:0016021;GO:0022857;GO:0022857;GO:0055085;GO:0055085;							GO:0043933 macromolecular complex subunit organization	4 out of 396 genes, 1.0%	204 out of 7417 genes, 2.8%	1	LENED_007933,LENED_011016,LENED_002516,LENED_004453
LENED_003807	GO:0004190;GO:0004190;GO:0006508;GO:0006508;	LENED_005819	-							GO:0018193 peptidyl-amino acid modification	3 out of 396 genes, 0.8%	62 out of 7417 genes, 0.8%	1	LENED_011016,LENED_009208,LENED_005967
LENED_003986	GO:0016787;GO:0016787;GO:0016811;	LENED_005821	-							GO:0046128 purine ribonucleoside metabolic process	2 out of 396 genes, 0.5%	57 out of 7417 genes, 0.8%	1	LENED_001168,LENED_009418
LENED_003991	-	LENED_005839	-							GO:0007018 microtubule-based movement	2 out of 396 genes, 0.5%	21 out of 7417 genes, 0.3%	1	LENED_011943,LENED_011795
LENED_004017	GO:0003676;	LENED_006098	GO:0016491;GO:0055114;GO:0071949;GO:0071949;							GO:0006281 DNA repair	2 out of 396 genes, 0.5%	135 out of 7417 genes, 1.8%	1	LENED_001306,LENED_007472
LENED_004098	GO:0003700;GO:0003700;GO:0006355;GO:0006355;GO:0008270;GO:0008270;GO:0043565;GO:0043565;GO:0046872;	LENED_006270	GO:0000070;GO:0000217;GO:0000778;GO:0000790;GO:0000799;GO:0000799;GO:0003680;GO:0003682;GO:0003690;GO:0003690;GO:0003697;GO:0005515;GO:0005524;GO:0005524;GO:0005524;GO:0005634;GO:0005634;GO:0005694;GO:0005694;GO:0005730;GO:0005737;GO:0007076;GO:0007076;GO:0008171;GO:0008171;GO:0016887;GO:0016887;GO:0032259;GO:0034506;GO:0035327;GO:0036292;GO:0051276;GO:0051276;GO:0070058;GO:0070550;GO:1903342;GO:…							GO:1901565 organonitrogen compound catabolic process	4 out of 396 genes, 1.0%	51 out of 7417 genes, 0.7%	1	LENED_009292,LENED_007949,LENED_001073,LENED_012200
LENED_004160	-	LENED_006295	-							GO:0044271 cellular nitrogen compound biosynthetic process	12 out of 396 genes, 3.0%	571 out of 7417 genes, 7.7%	1	LENED_007103,LENED_003873,LENED_008057,LENED_010681,LENED_009418,LENED_002718,LENED_008058,LENED_000908,LENED_007472,LENED_012637,LENED_002183,LENED_008297
LENED_004170	-	LENED_006357	GO:0016020;GO:0016021;GO:0016021;GO:0016021;GO:0055085;GO:0055085;							GO:0034645 cellular macromolecule biosynthetic process	16 out of 396 genes, 4.0%	568 out of 7417 genes, 7.7%	1	LENED_003873,LENED_012307,LENED_010817,LENED_008057,LENED_008058,LENED_004886,LENED_012637,LENED_002183,LENED_008297,LENED_007103,LENED_007281,LENED_002718,LENED_008535,LENED_005221,LENED_007472,LENED_003354
LENED_004186	-	LENED_006371	GO:0005199;GO:0005199;GO:0005576;GO:0005618;GO:0009277;GO:0009277;							GO:0042219 cellular modified amino acid catabolic process	3 out of 396 genes, 0.8%	13 out of 7417 genes, 0.2%	1	LENED_009292,LENED_007949,LENED_012200
LENED_004206	GO:0003824;GO:0005506;GO:0016705;GO:0016787;GO:0016787;GO:0020037;GO:0055114;	LENED_006397	-							GO:0019752 carboxylic acid metabolic process	12 out of 396 genes, 3.0%	262 out of 7417 genes, 3.5%	1	LENED_009839,LENED_009444,LENED_006104,LENED_010754,LENED_001775,LENED_008396,LENED_009408,LENED_003065,LENED_000908,LENED_002235,LENED_003048,LENED_002734
LENED_004267	-	LENED_006408	GO:0016301;GO:0016301;GO:0016310;							GO:0051248 negative regulation of protein metabolic process	2 out of 396 genes, 0.5%	23 out of 7417 genes, 0.3%	1	LENED_010224,LENED_010223
LENED_004280	GO:0016787;GO:0016787;GO:0016787;	LENED_006464	GO:0016020;GO:0016021;							GO:0010467 gene expression	9 out of 396 genes, 2.3%	631 out of 7417 genes, 8.5%	1	LENED_007103,LENED_003873,LENED_008057,LENED_002718,LENED_007928,LENED_008058,LENED_012637,LENED_002183,LENED_008297
LENED_004287	GO:0005618;GO:0005618;GO:0016787;GO:0030599;GO:0030599;GO:0042545;GO:0042545;GO:0045330;	LENED_006472	GO:0016020;GO:0016021;							GO:0006040 amino sugar metabolic process	2 out of 396 genes, 0.5%	9 out of 7417 genes, 0.1%	1	LENED_004154,LENED_010681
LENED_004424	-	LENED_006589	-							GO:0043604 amide biosynthetic process	3 out of 396 genes, 0.8%	243 out of 7417 genes, 3.3%	1	LENED_000908,LENED_008297,LENED_002718
LENED_004438	GO:0003824;GO:0009058;GO:0016740;GO:0016740;GO:0030170;	LENED_006619	GO:0005096;GO:0005622;GO:0007165;GO:0007165;GO:0035556;GO:0035556;GO:0043547;							GO:0022402 cell cycle process	2 out of 396 genes, 0.5%	81 out of 7417 genes, 1.1%	1	LENED_001302,LENED_006270
LENED_004451	GO:0006629;GO:0016787;GO:0016787;	LENED_006629	-							GO:0009225 nucleotide-sugar metabolic process	3 out of 396 genes, 0.8%	11 out of 7417 genes, 0.1%	1	LENED_007091,LENED_010681,LENED_005221
LENED_004501	-	LENED_007077	GO:0016020;GO:0016021;							GO:0090502 RNA phosphodiester bond hydrolysis, endonucleolytic	3 out of 396 genes, 0.8%	36 out of 7417 genes, 0.5%	1	LENED_009350,LENED_011248,LENED_000139
LENED_004529	-	LENED_007085	GO:0005216;GO:0006810;GO:0016020;GO:0016021;GO:0016021;							GO:0009056 catabolic process	11 out of 396 genes, 2.8%	246 out of 7417 genes, 3.3%	1	LENED_009292,LENED_012699,LENED_012213,LENED_002235,LENED_002942,LENED_007949,LENED_001073,LENED_012338,LENED_003354,LENED_000689,LENED_012200
LENED_004530	-	LENED_007086	GO:0016020;GO:0016021;							GO:0007049 cell cycle	3 out of 396 genes, 0.8%	97 out of 7417 genes, 1.3%	1	LENED_004886,LENED_001302,LENED_006270
LENED_004531	GO:0008152;GO:0008152;GO:0016491;GO:0016616;GO:0016616;GO:0051287;GO:0051287;GO:0055114;GO:0055114;GO:0055114;	LENED_007091	GO:0008446;GO:0008446;GO:0019673;GO:0019673;							GO:0071840 cellular component organization or biogenesis	14 out of 396 genes, 3.5%	490 out of 7417 genes, 6.6%	1	LENED_007933,LENED_001302,LENED_005053,LENED_011016,LENED_002516,LENED_003242,LENED_006270,LENED_004453,LENED_007928,LENED_004886,LENED_001617,LENED_010753,LENED_004287,LENED_003354
LENED_004535	-	LENED_007263	GO:0006113;GO:0016020;GO:0016021;GO:0016021;							GO:0043413 macromolecule glycosylation	2 out of 396 genes, 0.5%	29 out of 7417 genes, 0.4%	1	LENED_008535,LENED_005221
LENED_004538	GO:0005199;GO:0005199;GO:0005576;GO:0005618;GO:0009277;GO:0009277;	LENED_007277	GO:0005086;GO:0005086;GO:0032012;GO:0032012;							GO:0009116 nucleoside metabolic process	4 out of 396 genes, 1.0%	74 out of 7417 genes, 1.0%	1	LENED_004559,LENED_001168,LENED_009418,LENED_003274
LENED_004539	-	LENED_007278	-							GO:0022613 ribonucleoprotein complex biogenesis	3 out of 396 genes, 0.8%	120 out of 7417 genes, 1.6%	1	LENED_007933,LENED_007928,LENED_003242
LENED_004540	-	LENED_007281	GO:0000166;GO:0003677;GO:0003677;GO:0004386;GO:0005524;GO:0005524;GO:0005634;GO:0005634;GO:0006260;GO:0006260;GO:0006270;GO:0016787;GO:0042555;GO:0051301;GO:0051301;GO:1905775;							GO:0006518 peptide metabolic process	5 out of 396 genes, 1.3%	243 out of 7417 genes, 3.3%	1	LENED_009292,LENED_007949,LENED_008297,LENED_002718,LENED_012200
LENED_004559	GO:0009116;GO:0016740;GO:0016757;GO:0016757;	LENED_007284	GO:0008152;GO:0008152;GO:0016787;GO:0016787;							GO:0097659 nucleic acid-templated transcription	6 out of 396 genes, 1.5%	217 out of 7417 genes, 2.9%	1	LENED_008058,LENED_007103,LENED_003873,LENED_008057,LENED_002183,LENED_012637
LENED_004566	GO:0016829;GO:0016829;	LENED_007286	GO:0003676;GO:0003676;GO:0003723;							GO:0044262 cellular carbohydrate metabolic process	3 out of 396 genes, 0.8%	47 out of 7417 genes, 0.6%	1	LENED_012041,LENED_012699,LENED_003354
LENED_004577	GO:0008270;GO:0008270;GO:0016491;GO:0016491;GO:0046872;GO:0055114;GO:0055114;	LENED_007299	-							GO:0032787 monocarboxylic acid metabolic process	6 out of 396 genes, 1.5%	53 out of 7417 genes, 0.7%	1	LENED_010754,LENED_008396,LENED_003065,LENED_003048,LENED_002235,LENED_009839
LENED_004578	GO:0008678;GO:0016491;GO:0016491;GO:0051287;GO:0055114;GO:0055114;	LENED_007323	GO:0016787;GO:0016787;							GO:0043170 macromolecule metabolic process	50 out of 396 genes, 12.6%	1641 out of 7417 genes, 22.1%	1	LENED_003873,LENED_012307,LENED_008057,LENED_009208,LENED_003239,LENED_012699,LENED_004886,LENED_011821,LENED_002942,LENED_005223,LENED_001073,LENED_012338,LENED_002183,LENED_008297,LENED_001040,LENED_005732,LENED_007928,LENED_009600,LENED_010224,LENED_003807,LENED_009350,LENED_009575,LENED_003354,LENED_012200,LENED_010223,LENED_006782,LENED_001306,LENED_010817,LENED_011248,LENED_008058,LENED_007…
LENED_004582	GO:0003824;GO:0003824;GO:0004553;GO:0004553;GO:0005509;GO:0005509;GO:0005975;GO:0005975;	LENED_007355	-							GO:0019538 protein metabolic process	27 out of 396 genes, 6.8%	920 out of 7417 genes, 12.4%	1	LENED_006782,LENED_009208,LENED_003239,LENED_011821,LENED_005223,LENED_007446,LENED_001955,LENED_008297,LENED_005967,LENED_004323,LENED_001040,LENED_005732,LENED_011016,LENED_002600,LENED_008185,LENED_002718,LENED_012797,LENED_012213,LENED_009600,LENED_010224,LENED_003807,LENED_008535,LENED_005221,LENED_009575,LENED_003354,LENED_010223,LENED_012200
LENED_004595	GO:0004497;GO:0005506;GO:0005506;GO:0016491;GO:0016705;GO:0016705;GO:0020037;GO:0020037;GO:0046872;GO:0055114;GO:0055114;GO:0055114;	LENED_007425	-							GO:0051056 regulation of small GTPase mediated signal transduction	2 out of 396 genes, 0.5%	30 out of 7417 genes, 0.4%	1	LENED_002967,LENED_007277
LENED_004643	-	LENED_007464	GO:0016020;GO:0016021;							GO:0044765 single-organism transport	38 out of 396 genes, 9.6%	644 out of 7417 genes, 8.7%	1	LENED_003273,LENED_001882,LENED_010656,LENED_007544,LENED_003279,LENED_005229,LENED_005129,LENED_011773,LENED_007811,LENED_011699,LENED_009247,LENED_007137,LENED_004864,LENED_008976,LENED_007540,LENED_001125,LENED_004654,LENED_003354,LENED_004301,LENED_007151,LENED_000480,LENED_002793,LENED_005762,LENED_006357,LENED_009703,LENED_005330,LENED_010260,LENED_002412,LENED_005308,LENED_002331,LENED_001…
LENED_004663	-	LENED_007472	GO:0000166;GO:0000166;GO:0003676;GO:0003676;GO:0003677;GO:0003677;GO:0003887;GO:0003887;GO:0006260;GO:0006260;GO:0006281;GO:0006281;GO:0008408;GO:0008622;GO:0008622;GO:0071897;							GO:0006790 sulfur compound metabolic process	5 out of 396 genes, 1.3%	52 out of 7417 genes, 0.7%	1	LENED_001775,LENED_009292,LENED_007949,LENED_005606,LENED_012200
LENED_004664	GO:0016020;GO:0016021;	LENED_007495	GO:0016020;GO:0016021;GO:0016740;GO:0016740;							GO:0006486 protein glycosylation	2 out of 396 genes, 0.5%	29 out of 7417 genes, 0.4%	1	LENED_008535,LENED_005221
LENED_004666	-	LENED_007540	GO:0000166;GO:0000166;GO:0000166;GO:0005524;GO:0006812;GO:0006812;GO:0016020;GO:0016021;GO:0016021;GO:0016021;GO:0016787;GO:0016887;GO:0016887;GO:0046872;							GO:0018130 heterocycle biosynthetic process	10 out of 396 genes, 2.5%	369 out of 7417 genes, 5.0%	1	LENED_007103,LENED_003873,LENED_008057,LENED_010681,LENED_009418,LENED_008058,LENED_000908,LENED_012637,LENED_002183,LENED_007472
LENED_004696	GO:0016491;GO:0016491;GO:0055114;GO:0055114;	LENED_007544	GO:0016020;GO:0016021;GO:0016021;GO:0016021;GO:0055085;GO:0055085;							GO:0044281 small molecule metabolic process	23 out of 396 genes, 5.8%	431 out of 7417 genes, 5.8%	1	LENED_012041,LENED_009444,LENED_008396,LENED_009408,LENED_000908,LENED_005606,LENED_002734,LENED_003274,LENED_000689,LENED_004559,LENED_009418,LENED_010808,LENED_009839,LENED_001768,LENED_006104,LENED_000926,LENED_010754,LENED_001775,LENED_008418,LENED_003065,LENED_002235,LENED_003048,LENED_001168
LENED_004717	-	LENED_007609	GO:0008152;GO:0016787;GO:0016787;GO:0016787;							GO:0009100 glycoprotein metabolic process	2 out of 396 genes, 0.5%	30 out of 7417 genes, 0.4%	1	LENED_008535,LENED_005221
LENED_004727	-	LENED_007612	-							GO:0042254 ribosome biogenesis	3 out of 396 genes, 0.8%	95 out of 7417 genes, 1.3%	1	LENED_007933,LENED_007928,LENED_003242
LENED_004753	-	LENED_007647	GO:0006629;							GO:0072521 purine-containing compound metabolic process	2 out of 396 genes, 0.5%	71 out of 7417 genes, 1.0%	1	LENED_001168,LENED_009418
LENED_004764	GO:0016020;GO:0016021;	LENED_007671	-							GO:1901617 organic hydroxy compound biosynthetic process	2 out of 396 genes, 0.5%	24 out of 7417 genes, 0.3%	1	LENED_012041,LENED_005606
LENED_004816	-	LENED_007764	-							GO:0006732 coenzyme metabolic process	3 out of 396 genes, 0.8%	63 out of 7417 genes, 0.8%	1	LENED_000908,LENED_001168,LENED_005606
LENED_004845	-	LENED_007841	-							GO:0032774 RNA biosynthetic process	6 out of 396 genes, 1.5%	219 out of 7417 genes, 3.0%	1	LENED_008058,LENED_007103,LENED_003873,LENED_008057,LENED_002183,LENED_012637
LENED_004864	GO:0016020;GO:0016021;GO:0016021;GO:0016021;GO:0055085;GO:0055085;	LENED_007854	-							GO:0031323 regulation of cellular metabolic process	14 out of 396 genes, 3.5%	378 out of 7417 genes, 5.1%	1	LENED_007103,LENED_012615,LENED_008057,LENED_006270,LENED_002718,LENED_010224,LENED_010261,LENED_010087,LENED_002183,LENED_001978,LENED_012637,LENED_012848,LENED_004098,LENED_010223
LENED_004868	GO:0016020;GO:0016021;	LENED_007858	-							GO:0090407 organophosphate biosynthetic process	3 out of 396 genes, 0.8%	113 out of 7417 genes, 1.5%	1	LENED_012041,LENED_005606,LENED_009418
LENED_004869	-	LENED_007859	GO:0005515;							GO:1903506 regulation of nucleic acid-templated transcription	11 out of 396 genes, 2.8%	310 out of 7417 genes, 4.2%	1	LENED_007103,LENED_012615,LENED_008057,LENED_002718,LENED_010261,LENED_010087,LENED_001978,LENED_012637,LENED_002183,LENED_004098,LENED_012848
LENED_004871	-	LENED_007880	-							GO:0051336 regulation of hydrolase activity	3 out of 396 genes, 0.8%	44 out of 7417 genes, 0.6%	1	LENED_010224,LENED_006619,LENED_010223
LENED_004873	-	LENED_008057	GO:0000981;GO:0000981;GO:0003677;GO:0003677;GO:0005634;GO:0005634;GO:0005634;GO:0006351;GO:0006351;GO:0006355;GO:0006355;GO:0006357;GO:0008270;GO:0008270;							GO:0044710 single-organism metabolic process	94 out of 396 genes, 23.7%	1504 out of 7417 genes, 20.3%	1	LENED_008658,LENED_009444,LENED_008841,LENED_012699,LENED_001158,LENED_008396,LENED_009408,LENED_000908,LENED_006818,LENED_009846,LENED_002734,LENED_004559,LENED_006098,LENED_010754,LENED_002235,LENED_000613,LENED_003354,LENED_002272,LENED_002872,LENED_001587,LENED_001306,LENED_002536,LENED_004623,LENED_002112,LENED_007647,LENED_008326,LENED_003928,LENED_001611,LENED_000689,LENED_001545,LENED_007…
LENED_004874	GO:0016020;GO:0016021;	LENED_008058	GO:0003677;GO:0003677;GO:0005634;GO:0005634;GO:0006351;GO:0006351;GO:0008270;GO:0008270;							GO:0032269 negative regulation of cellular protein metabolic process	2 out of 396 genes, 0.5%	21 out of 7417 genes, 0.3%	1	LENED_010224,LENED_010223
LENED_004945	-	LENED_008077	-							GO:0050790 regulation of catalytic activity	3 out of 396 genes, 0.8%	83 out of 7417 genes, 1.1%	1	LENED_010224,LENED_006619,LENED_010223
LENED_005053	GO:0004650;GO:0005576;GO:0005975;GO:0008152;GO:0016787;GO:0016787;GO:0016798;GO:0071555;	LENED_008103	-							GO:0006464 cellular protein modification process	13 out of 396 genes, 3.3%	447 out of 7417 genes, 6.0%	1	LENED_004323,LENED_006782,LENED_005732,LENED_011016,LENED_009208,LENED_012797,LENED_011821,LENED_009600,LENED_008535,LENED_005221,LENED_009575,LENED_001955,LENED_005967
LENED_005064	-	LENED_008155	-							GO:1901362 organic cyclic compound biosynthetic process	13 out of 396 genes, 3.3%	389 out of 7417 genes, 5.2%	1	LENED_007103,LENED_003873,LENED_008057,LENED_010681,LENED_009418,LENED_009444,LENED_002509,LENED_008058,LENED_000908,LENED_005606,LENED_007472,LENED_012637,LENED_002183
LENED_005108	GO:0016020;GO:0016021;	LENED_008187	GO:0016020;GO:0016021;							GO:0050794 regulation of cellular process	20 out of 396 genes, 5.1%	624 out of 7417 genes, 8.4%	1	LENED_012615,LENED_008057,LENED_003895,LENED_006270,LENED_010261,LENED_002967,LENED_002183,LENED_012637,LENED_001955,LENED_001978,LENED_004098,LENED_007103,LENED_007277,LENED_006619,LENED_002718,LENED_010224,LENED_010087,LENED_010223,LENED_012848,LENED_003354
LENED_005114	GO:0003824;GO:0004553;GO:0005975;GO:0008152;GO:0016787;GO:0016787;GO:0016798;GO:0030246;	LENED_008297	GO:0003746;GO:0003746;GO:0006414;							GO:0033554 cellular response to stress	3 out of 396 genes, 0.8%	178 out of 7417 genes, 2.4%	1	LENED_001306,LENED_007472,LENED_003354
LENED_005115	-	LENED_008387	-							GO:0010951 negative regulation of endopeptidase activity	2 out of 396 genes, 0.5%	5 out of 7417 genes, 0.1%	1	LENED_010224,LENED_010223
LENED_005129	GO:0016020;GO:0016021;GO:0016021;GO:0016021;GO:0055085;GO:0055085;	LENED_008396	GO:0004768;GO:0006629;GO:0006636;GO:0016021;GO:0016717;GO:0020037;GO:0055114;							GO:0006260 DNA replication	5 out of 396 genes, 1.3%	101 out of 7417 genes, 1.4%	1	LENED_004886,LENED_012307,LENED_010817,LENED_007281,LENED_007472
LENED_005146	GO:0016020;GO:0016021;	LENED_008466	GO:0016020;GO:0016021;							GO:0017004 cytochrome complex assembly	2 out of 396 genes, 0.5%	10 out of 7417 genes, 0.1%	1	LENED_002516,LENED_004453
LENED_005204	GO:0016787;GO:0016787;	LENED_008505	GO:0005669;							GO:1901615 organic hydroxy compound metabolic process	3 out of 396 genes, 0.8%	38 out of 7417 genes, 0.5%	1	LENED_012041,LENED_005606,LENED_000926
LENED_005223	GO:0004190;GO:0004190;GO:0006508;GO:0006508;GO:0008233;GO:0008233;GO:0016787;	LENED_008516	-							GO:0044267 cellular protein metabolic process	17 out of 396 genes, 4.3%	720 out of 7417 genes, 9.7%	1	LENED_006782,LENED_009208,LENED_011821,LENED_001955,LENED_008297,LENED_005967,LENED_004323,LENED_005732,LENED_011016,LENED_012797,LENED_002718,LENED_012213,LENED_009600,LENED_008535,LENED_009575,LENED_005221,LENED_003354
LENED_005229	GO:0003824;GO:0016020;GO:0016021;GO:0016021;GO:0016787;GO:0016787;GO:0055085;	LENED_008563	GO:0016020;GO:0016021;							GO:0048523 negative regulation of cellular process	3 out of 396 genes, 0.8%	74 out of 7417 genes, 1.0%	1	LENED_010224,LENED_006270,LENED_010223
LENED_005265	GO:0004553;GO:0006080;GO:0008152;GO:0016787;GO:0016787;GO:0016798;GO:0016985;	LENED_008598	-							GO:1902578 single-organism localization	39 out of 396 genes, 9.8%	660 out of 7417 genes, 8.9%	1	LENED_003273,LENED_001882,LENED_010656,LENED_007544,LENED_003279,LENED_005229,LENED_005129,LENED_011773,LENED_007811,LENED_011699,LENED_009247,LENED_007137,LENED_004864,LENED_008976,LENED_007540,LENED_001125,LENED_004654,LENED_003354,LENED_004301,LENED_007151,LENED_000480,LENED_002793,LENED_005762,LENED_006270,LENED_006357,LENED_009703,LENED_005330,LENED_010260,LENED_002412,LENED_005308,LENED_002…
LENED_005308	GO:0005215;GO:0005215;GO:0016020;GO:0016020;GO:0016020;GO:0016021;GO:0016021;GO:0016021;GO:0022857;GO:0022857;GO:0022891;GO:0055085;GO:0055085;	LENED_008653	-							GO:0019438 aromatic compound biosynthetic process	11 out of 396 genes, 2.8%	358 out of 7417 genes, 4.8%	1	LENED_007103,LENED_003873,LENED_008057,LENED_010681,LENED_009418,LENED_009444,LENED_008058,LENED_000908,LENED_012637,LENED_002183,LENED_007472
LENED_005328	-	LENED_008658	GO:0004601;GO:0004601;GO:0004601;GO:0006979;GO:0016491;GO:0020037;GO:0020037;GO:0046872;GO:0055114;GO:0055114;GO:0098869;							GO:1901135 carbohydrate derivative metabolic process	10 out of 396 genes, 2.5%	172 out of 7417 genes, 2.3%	1	LENED_004559,LENED_004154,LENED_010681,LENED_009418,LENED_007091,LENED_001168,LENED_001073,LENED_008535,LENED_005221,LENED_003274
LENED_005330	GO:0016020;GO:0016021;GO:0016021;GO:0016021;GO:0055085;GO:0055085;	LENED_008786	-							GO:0051171 regulation of nitrogen compound metabolic process	12 out of 396 genes, 3.0%	323 out of 7417 genes, 4.4%	1	LENED_007103,LENED_012615,LENED_008057,LENED_006270,LENED_002718,LENED_010261,LENED_010087,LENED_001978,LENED_012637,LENED_002183,LENED_004098,LENED_012848
LENED_005395	GO:0003677;GO:0005634;	LENED_008831	GO:0004601;GO:0004601;GO:0004601;GO:0020037;GO:0055114;GO:0098869;							GO:0009966 regulation of signal transduction	2 out of 396 genes, 0.5%	44 out of 7417 genes, 0.6%	1	LENED_002967,LENED_007277
LENED_005398	-	LENED_008837	-							GO:0009119 ribonucleoside metabolic process	2 out of 396 genes, 0.5%	62 out of 7417 genes, 0.8%	1	LENED_001168,LENED_009418
LENED_005400	GO:0016740;GO:0016740;GO:0016746;GO:0016746;	LENED_008841	GO:0004497;GO:0005506;GO:0005506;GO:0016491;GO:0016705;GO:0016705;GO:0020037;GO:0020037;GO:0046872;GO:0055114;GO:0055114;GO:0055114;							GO:0006461 protein complex assembly	2 out of 396 genes, 0.5%	66 out of 7417 genes, 0.9%	1	LENED_002516,LENED_004453
LENED_005452	GO:0004497;GO:0004497;GO:0004499;GO:0016491;GO:0050660;GO:0050661;GO:0055114;GO:0055114;	LENED_008945	GO:0005506;GO:0005506;GO:0016020;GO:0016021;GO:0016705;GO:0016705;GO:0020037;GO:0020037;GO:0055114;GO:0055114;							GO:0008652 cellular amino acid biosynthetic process	4 out of 396 genes, 1.0%	91 out of 7417 genes, 1.2%	1	LENED_001775,LENED_000908,LENED_009444,LENED_006104
LENED_005461	-	LENED_008976	GO:0005215;GO:0005215;GO:0016020;GO:0016020;GO:0016020;GO:0016021;GO:0016021;GO:0016021;GO:0022857;GO:0055085;GO:0055085;							GO:0006720 isoprenoid metabolic process	3 out of 396 genes, 0.8%	19 out of 7417 genes, 0.3%	1	LENED_002191,LENED_001168,LENED_005606
LENED_005475	-	LENED_008992	-							GO:1902531 regulation of intracellular signal transduction	2 out of 396 genes, 0.5%	37 out of 7417 genes, 0.5%	1	LENED_002967,LENED_007277
LENED_005491	-	LENED_008993	-							GO:0034654 nucleobase-containing compound biosynthetic process	9 out of 396 genes, 2.3%	308 out of 7417 genes, 4.2%	1	LENED_007103,LENED_003873,LENED_008057,LENED_010681,LENED_009418,LENED_008058,LENED_012637,LENED_002183,LENED_007472
LENED_005494	GO:0003824;GO:0003824;GO:0050662;GO:0050662;	LENED_009148	-							GO:0071702 organic substance transport	2 out of 396 genes, 0.5%	239 out of 7417 genes, 3.2%	1	LENED_007137,LENED_003354
LENED_005495	-	LENED_009150	-							GO:0030162 regulation of proteolysis	2 out of 396 genes, 0.5%	28 out of 7417 genes, 0.4%	1	LENED_010224,LENED_010223
LENED_005513	-	LENED_009159	GO:0003824;GO:0003824;GO:0008152;GO:0008152;GO:0016020;GO:0016021;							GO:0044238 primary metabolic process	88 out of 396 genes, 22.2%	2264 out of 7417 genes, 30.5%	1	LENED_010422,LENED_012307,LENED_009444,LENED_012699,LENED_008396,LENED_009408,LENED_004886,LENED_000908,LENED_005223,LENED_009846,LENED_002734,LENED_002183,LENED_004559,LENED_010754,LENED_007928,LENED_010224,LENED_009350,LENED_012523,LENED_009172,LENED_003354,LENED_006782,LENED_001306,LENED_005053,LENED_007176,LENED_010817,LENED_008058,LENED_007647,LENED_005114,LENED_007446,LENED_001955,LENED_000…
LENED_005589	GO:0004650;GO:0005975;GO:0008152;GO:0016787;GO:0016787;GO:0016798;	LENED_009169	GO:0003677;GO:0003677;							GO:1901605 alpha-amino acid metabolic process	3 out of 396 genes, 0.8%	122 out of 7417 genes, 1.6%	1	LENED_001775,LENED_009408,LENED_000908
LENED_005598	GO:0016020;GO:0016021;	LENED_009172	GO:0004553;GO:0005975;GO:0008152;GO:0016787;GO:0016787;GO:0016798;							GO:0071555 cell wall organization	3 out of 396 genes, 0.8%	20 out of 7417 genes, 0.3%	1	LENED_005053,LENED_001617,LENED_004287
LENED_005680	-	LENED_009249	-							GO:0007017 microtubule-based process	2 out of 396 genes, 0.5%	40 out of 7417 genes, 0.5%	1	LENED_011943,LENED_011795
LENED_005683	-	LENED_009250	-							GO:0009892 negative regulation of metabolic process	3 out of 396 genes, 0.8%	68 out of 7417 genes, 0.9%	1	LENED_010224,LENED_006270,LENED_010223
LENED_005707	-	LENED_009261	GO:0016020;GO:0016021;							GO:0006694 steroid biosynthetic process	2 out of 396 genes, 0.5%	10 out of 7417 genes, 0.1%	1	LENED_005606,LENED_002509
LENED_005732	GO:0000166;GO:0004672;GO:0004674;GO:0005524;GO:0005524;GO:0006468;GO:0016301;GO:0016301;GO:0016310;	LENED_009279	GO:0016020;GO:0016021;							GO:0055085 transmembrane transport	37 out of 396 genes, 9.3%	478 out of 7417 genes, 6.4%	1	LENED_003273,LENED_001882,LENED_010656,LENED_007544,LENED_003279,LENED_005229,LENED_005129,LENED_011773,LENED_007811,LENED_011699,LENED_009247,LENED_007137,LENED_004864,LENED_008976,LENED_001125,LENED_004654,LENED_003354,LENED_004301,LENED_007151,LENED_000480,LENED_002793,LENED_005762,LENED_006357,LENED_009703,LENED_005330,LENED_010260,LENED_002412,LENED_005308,LENED_002331,LENED_001707,LENED_003…
LENED_005768	GO:0016020;GO:0016021;GO:0016021;GO:0016021;	LENED_009326	GO:0016020;GO:0016021;							GO:0051276 chromosome organization	4 out of 396 genes, 1.0%	133 out of 7417 genes, 1.8%	1	LENED_004886,LENED_001302,LENED_011016,LENED_006270
LENED_005806	GO:0005515;	LENED_009350	GO:0003723;GO:0003723;GO:0004521;GO:0004521;GO:0004540;GO:0004540;GO:0090501;GO:0090502;							GO:0006793 phosphorus metabolic process	15 out of 396 genes, 3.8%	583 out of 7417 genes, 7.9%	1	LENED_004323,LENED_006782,LENED_005732,LENED_012041,LENED_009418,LENED_003601,LENED_012797,LENED_011821,LENED_001168,LENED_005606,LENED_006408,LENED_009575,LENED_001955,LENED_003274,LENED_000689
LENED_005835	-	LENED_009408	GO:0003824;GO:0003824;GO:0004351;GO:0004351;GO:0004351;GO:0006536;GO:0006536;GO:0016829;GO:0016831;GO:0016831;GO:0016831;GO:0019752;GO:0019752;GO:0030170;GO:0030170;							GO:0098813 nuclear chromosome segregation	2 out of 396 genes, 0.5%	30 out of 7417 genes, 0.4%	1	LENED_001302,LENED_006270
LENED_005842	-	LENED_009444	GO:0004107;GO:0004107;GO:0004107;GO:0008652;GO:0009073;GO:0009073;GO:0009073;GO:0009423;GO:0016020;GO:0016021;GO:0016829;							GO:0006811 ion transport	4 out of 396 genes, 1.0%	173 out of 7417 genes, 2.3%	1	LENED_011226,LENED_011884,LENED_007137,LENED_007540
LENED_005852	-	LENED_009497	-							GO:0006928 movement of cell or subcellular component	2 out of 396 genes, 0.5%	21 out of 7417 genes, 0.3%	1	LENED_011943,LENED_011795
LENED_005927	GO:0016020;GO:0016021;	LENED_009529	-							GO:0006751 glutathione catabolic process	3 out of 396 genes, 0.8%	9 out of 7417 genes, 0.1%	1	LENED_009292,LENED_007949,LENED_012200
LENED_005967	GO:0000413;GO:0003755;GO:0003755;GO:0016787;GO:0016787;GO:0016853;	LENED_009562	-							GO:0051179 localization	40 out of 396 genes, 10.1%	803 out of 7417 genes, 10.8%	1	LENED_003273,LENED_001882,LENED_010656,LENED_007544,LENED_003279,LENED_005229,LENED_005129,LENED_011773,LENED_007085,LENED_007811,LENED_011699,LENED_009247,LENED_007137,LENED_004864,LENED_008976,LENED_007540,LENED_001125,LENED_004654,LENED_003354,LENED_004301,LENED_007151,LENED_000480,LENED_002793,LENED_005762,LENED_006270,LENED_006357,LENED_009703,LENED_005330,LENED_010260,LENED_002412,LENED_005…
LENED_005974	-	LENED_009569	GO:0004497;GO:0005506;GO:0005506;GO:0016491;GO:0016705;GO:0016705;GO:0020037;GO:0020037;GO:0046872;GO:0055114;GO:0055114;GO:0055114;							GO:0045229 external encapsulating structure organization	3 out of 396 genes, 0.8%	20 out of 7417 genes, 0.3%	1	LENED_005053,LENED_001617,LENED_004287
LENED_006081	-	LENED_009572	-							GO:1901564 organonitrogen compound metabolic process	18 out of 396 genes, 4.5%	560 out of 7417 genes, 7.6%	1	LENED_009444,LENED_009408,LENED_000908,LENED_001073,LENED_002734,LENED_003274,LENED_008297,LENED_004559,LENED_009292,LENED_004154,LENED_009418,LENED_010808,LENED_006104,LENED_002718,LENED_001775,LENED_007949,LENED_001168,LENED_012200
LENED_006104	GO:0003824;GO:0003824;GO:0004160;GO:0004160;GO:0008152;GO:0008152;GO:0009082;GO:0009082;	LENED_009598	GO:0003824;GO:0003824;GO:0008152;GO:0008152;							GO:0042278 purine nucleoside metabolic process	2 out of 396 genes, 0.5%	57 out of 7417 genes, 0.8%	1	LENED_001168,LENED_009418
LENED_006227	GO:0004553;GO:0004553;GO:0005975;GO:0005975;GO:0008061;GO:0008061;GO:0008152;GO:0016020;GO:0016021;GO:0016787;GO:0016798;	LENED_009600	GO:0004177;GO:0004177;GO:0004177;GO:0006508;GO:0006508;GO:0008233;GO:0008235;GO:0016787;GO:0046872;GO:0070006;GO:0070084;							GO:0009117 nucleotide metabolic process	3 out of 396 genes, 0.8%	101 out of 7417 genes, 1.4%	1	LENED_001168,LENED_009418,LENED_000689
LENED_006275	-	LENED_009703	GO:0016020;GO:0016021;GO:0016021;GO:0016021;GO:0055085;GO:0055085;							GO:0034551 mitochondrial respiratory chain complex III assembly	2 out of 396 genes, 0.5%	7 out of 7417 genes, 0.1%	1	LENED_002516,LENED_004453
LENED_006294	-	LENED_009797	GO:0016787;							GO:0051234 establishment of localization	39 out of 396 genes, 9.8%	778 out of 7417 genes, 10.5%	1	LENED_003273,LENED_001882,LENED_010656,LENED_007544,LENED_003279,LENED_005229,LENED_005129,LENED_011773,LENED_007085,LENED_007811,LENED_011699,LENED_009247,LENED_007137,LENED_004864,LENED_008976,LENED_007540,LENED_001125,LENED_004654,LENED_003354,LENED_004301,LENED_007151,LENED_000480,LENED_002793,LENED_005762,LENED_006357,LENED_009703,LENED_005330,LENED_010260,LENED_002412,LENED_005308,LENED_002…
LENED_006329	GO:0008152;GO:0016020;GO:0016021;GO:0016787;GO:0016787;GO:0016787;	LENED_009839	GO:0004601;GO:0004601;GO:0004601;GO:0005506;GO:0006979;GO:0016491;GO:0016705;GO:0020037;GO:0031408;GO:0055114;GO:0098869;							GO:0008299 isoprenoid biosynthetic process	3 out of 396 genes, 0.8%	18 out of 7417 genes, 0.2%	1	LENED_002191,LENED_001168,LENED_005606
LENED_006382	GO:0004601;GO:0004601;GO:0098869;	LENED_009846	GO:0008168;GO:0008168;GO:0008610;GO:0016020;GO:0016021;GO:0016740;GO:0032259;							GO:0000819 sister chromatid segregation	2 out of 396 genes, 0.5%	22 out of 7417 genes, 0.3%	1	LENED_001302,LENED_006270
LENED_006383	GO:0005515;	LENED_009854	GO:0004497;GO:0004497;GO:0055114;GO:0071949;							GO:0010646 regulation of cell communication	2 out of 396 genes, 0.5%	50 out of 7417 genes, 0.7%	1	LENED_002967,LENED_007277
LENED_006388	GO:0016491;GO:0016614;GO:0016614;GO:0050660;GO:0050660;GO:0055114;GO:0055114;	LENED_009876	GO:0016020;GO:0016021;							GO:0007154 cell communication	4 out of 396 genes, 1.0%	167 out of 7417 genes, 2.3%	1	LENED_003895,LENED_001955,LENED_006619,LENED_003354
LENED_006463	GO:0004553;GO:0005576;GO:0005975;GO:0016020;GO:0016021;GO:0016787;GO:0016787;GO:0030248;	LENED_009884	-							GO:0022607 cellular component assembly	3 out of 396 genes, 0.8%	143 out of 7417 genes, 1.9%	1	LENED_007933,LENED_002516,LENED_004453
LENED_006493	-	LENED_009888	-							GO:0006753 nucleoside phosphate metabolic process	3 out of 396 genes, 0.8%	101 out of 7417 genes, 1.4%	1	LENED_001168,LENED_009418,LENED_000689
LENED_006495	-	LENED_009941	GO:0004089;GO:0004089;GO:0004089;GO:0008270;GO:0008270;GO:0008270;GO:0016829;							GO:0006979 response to oxidative stress	5 out of 396 genes, 1.3%	32 out of 7417 genes, 0.4%	1	LENED_003065,LENED_003048,LENED_008658,LENED_009839,LENED_011693
LENED_006533	-	LENED_009981	GO:0016829;GO:0016829;							GO:0006749 glutathione metabolic process	3 out of 396 genes, 0.8%	12 out of 7417 genes, 0.2%	1	LENED_009292,LENED_007949,LENED_012200
LENED_006545	-	LENED_010001	GO:0046872;GO:0046872;GO:0046872;							GO:1901361 organic cyclic compound catabolic process	2 out of 396 genes, 0.5%	60 out of 7417 genes, 0.8%	1	LENED_012338,LENED_000689
LENED_006626	-	LENED_010023	GO:0003824;GO:0003824;GO:0046872;GO:0046872;							GO:0006412 translation	2 out of 396 genes, 0.5%	224 out of 7417 genes, 3.0%	1	LENED_008297,LENED_002718
LENED_006693	-	LENED_010067	GO:0016787;GO:0016787;							GO:0006261 DNA-dependent DNA replication	2 out of 396 genes, 0.5%	27 out of 7417 genes, 0.4%	1	LENED_004886,LENED_007281
LENED_006782	GO:0004672;GO:0005524;GO:0006468;GO:0016301;GO:0016301;GO:0016310;	LENED_010130	GO:0016491;GO:0055114;GO:0071949;GO:0071949;							GO:0071103 DNA conformation change	2 out of 396 genes, 0.5%	50 out of 7417 genes, 0.7%	1	LENED_004886,LENED_006270
LENED_006790	GO:0008168;GO:0008168;GO:0008757;GO:0016740;GO:0032259;	LENED_010166	GO:0016020;GO:0016021;							GO:0010468 regulation of gene expression	11 out of 396 genes, 2.8%	329 out of 7417 genes, 4.4%	1	LENED_007103,LENED_012615,LENED_008057,LENED_002718,LENED_010261,LENED_010087,LENED_001978,LENED_012637,LENED_002183,LENED_004098,LENED_012848
LENED_006817	-	LENED_010207	GO:0003955;GO:0003955;GO:0010181;GO:0010181;GO:0016491;GO:0016491;GO:0055114;							GO:0009101 glycoprotein biosynthetic process	2 out of 396 genes, 0.5%	29 out of 7417 genes, 0.4%	1	LENED_008535,LENED_005221
LENED_006818	GO:0005506;GO:0005506;GO:0016705;GO:0016705;GO:0020037;GO:0020037;GO:0055114;GO:0055114;	LENED_010305	GO:0016020;GO:0016021;							GO:0098655 cation transmembrane transport	2 out of 396 genes, 0.5%	83 out of 7417 genes, 1.1%	1	LENED_011226,LENED_011884
LENED_006835	-	LENED_010374	-							GO:0071822 protein complex subunit organization	2 out of 396 genes, 0.5%	100 out of 7417 genes, 1.3%	1	LENED_002516,LENED_004453
LENED_006902	GO:0016740;GO:0016740;	LENED_010422	GO:0005576;GO:0005975;GO:0016787;GO:0016787;GO:0030248;							GO:0006073 cellular glucan metabolic process	2 out of 396 genes, 0.5%	23 out of 7417 genes, 0.3%	1	LENED_012699,LENED_003354
LENED_006958	GO:0005215;GO:0005215;GO:0016020;GO:0016020;GO:0016020;GO:0016021;GO:0016021;GO:0016021;GO:0022857;GO:0022857;GO:0022891;GO:0055085;GO:0055085;	LENED_010553	GO:0016491;GO:0016491;GO:0055114;							GO:1901360 organic cyclic compound metabolic process	31 out of 396 genes, 7.8%	999 out of 7417 genes, 13.5%	1	LENED_003873,LENED_012307,LENED_001306,LENED_010817,LENED_008057,LENED_010681,LENED_009444,LENED_011248,LENED_008058,LENED_004886,LENED_000908,LENED_005606,LENED_012338,LENED_002183,LENED_012637,LENED_003274,LENED_000689,LENED_007103,LENED_004559,LENED_009418,LENED_007281,LENED_002509,LENED_002718,LENED_000139,LENED_007928,LENED_007091,LENED_001168,LENED_009350,LENED_005221,LENED_007472,LENED_003…
LENED_007056	-	LENED_010695	GO:0003824;GO:0008152;GO:0016874;GO:0016874;							GO:0006511 ubiquitin-dependent protein catabolic process	2 out of 396 genes, 0.5%	60 out of 7417 genes, 0.8%	1	LENED_012213,LENED_003354
LENED_007103	GO:0005634;GO:0006351;GO:0006355;	LENED_010753	GO:0003779;GO:0003779;GO:0005488;GO:0017048;GO:0017048;GO:0030036;GO:0030036;							GO:0043603 cellular amide metabolic process	6 out of 396 genes, 1.5%	268 out of 7417 genes, 3.6%	1	LENED_009292,LENED_000908,LENED_007949,LENED_008297,LENED_002718,LENED_012200
LENED_007137	GO:0003333;GO:0015171;GO:0016020;GO:0016020;GO:0016020;GO:0016021;GO:0022857;GO:0055085;	LENED_010754	GO:0000287;GO:0000287;GO:0003824;GO:0003824;GO:0004312;GO:0004312;GO:0004318;GO:0004318;GO:0005835;GO:0005835;GO:0006633;GO:0006633;GO:0008152;GO:0008152;GO:0008897;GO:0008897;GO:0016740;GO:0016740;GO:0055114;GO:0055114;							GO:0051186 cofactor metabolic process	3 out of 396 genes, 0.8%	78 out of 7417 genes, 1.1%	1	LENED_000908,LENED_001168,LENED_005606
LENED_007151	GO:0016020;GO:0016021;GO:0016021;GO:0016021;GO:0055085;GO:0055085;	LENED_010817	GO:0003964;GO:0003964;GO:0006278;							GO:0016070 RNA metabolic process	11 out of 396 genes, 2.8%	504 out of 7417 genes, 6.8%	1	LENED_007103,LENED_003873,LENED_008057,LENED_011248,LENED_000139,LENED_008058,LENED_007928,LENED_012338,LENED_009350,LENED_012637,LENED_002183
LENED_007163	-	LENED_010843	-							GO:1902589 single-organism organelle organization	4 out of 396 genes, 1.0%	163 out of 7417 genes, 2.2%	1	LENED_001302,LENED_011016,LENED_010753,LENED_006270
LENED_007176	GO:0003824;GO:0003824;GO:0005975;GO:0005975;GO:0016810;GO:0016810;	LENED_010850	GO:0003824;GO:0003824;							GO:0050789 regulation of biological process	20 out of 396 genes, 5.1%	664 out of 7417 genes, 9.0%	1	LENED_012615,LENED_008057,LENED_003895,LENED_006270,LENED_010261,LENED_002967,LENED_002183,LENED_012637,LENED_001955,LENED_001978,LENED_004098,LENED_007103,LENED_007277,LENED_006619,LENED_002718,LENED_010224,LENED_010087,LENED_010223,LENED_012848,LENED_003354
LENED_007210	GO:0003824;GO:0008152;GO:0016787;GO:0016787;	LENED_010852	-							GO:0042221 response to chemical	9 out of 396 genes, 2.3%	74 out of 7417 genes, 1.0%	1	LENED_008844,LENED_008658,LENED_009839,LENED_011693,LENED_003065,LENED_003048,LENED_008831,LENED_006382,LENED_003354
LENED_007218	-	LENED_010915	-							GO:0032268 regulation of cellular protein metabolic process	2 out of 396 genes, 0.5%	69 out of 7417 genes, 0.9%	1	LENED_010224,LENED_010223
LENED_007219	-	LENED_010961	-							GO:0090304 nucleic acid metabolic process	18 out of 396 genes, 4.5%	761 out of 7417 genes, 10.3%	1	LENED_003873,LENED_012307,LENED_001306,LENED_010817,LENED_008057,LENED_011248,LENED_008058,LENED_004886,LENED_012338,LENED_002183,LENED_012637,LENED_007103,LENED_007281,LENED_000139,LENED_007928,LENED_009350,LENED_007472,LENED_003785
LENED_007301	-	LENED_011016	GO:0000123;GO:0000123;GO:0005488;GO:0005634;GO:0005634;GO:0016573;GO:0016573;							GO:0019222 regulation of metabolic process	15 out of 396 genes, 3.8%	430 out of 7417 genes, 5.8%	1	LENED_007103,LENED_012615,LENED_008057,LENED_006270,LENED_006619,LENED_002718,LENED_010224,LENED_010261,LENED_010087,LENED_002183,LENED_001978,LENED_012637,LENED_012848,LENED_004098,LENED_010223
LENED_007342	GO:0016021;	LENED_011033	GO:0016020;GO:0016021;							GO:1901657 glycosyl compound metabolic process	4 out of 396 genes, 1.0%	74 out of 7417 genes, 1.0%	1	LENED_004559,LENED_001168,LENED_009418,LENED_003274
LENED_007343	-	LENED_011045	-							GO:0044273 sulfur compound catabolic process	3 out of 396 genes, 0.8%	12 out of 7417 genes, 0.2%	1	LENED_009292,LENED_007949,LENED_012200
LENED_007346	GO:0016020;GO:0016021;	LENED_011138	-							GO:0006082 organic acid metabolic process	13 out of 396 genes, 3.3%	268 out of 7417 genes, 3.6%	1	LENED_010808,LENED_009839,LENED_009444,LENED_006104,LENED_010754,LENED_008396,LENED_001775,LENED_009408,LENED_003065,LENED_000908,LENED_002235,LENED_003048,LENED_002734
LENED_007385	-	LENED_011226	GO:0000166;GO:0000166;GO:0000166;GO:0000329;GO:0005388;GO:0005388;GO:0005388;GO:0005388;GO:0005524;GO:0005524;GO:0005524;GO:0006811;GO:0006816;GO:0006816;GO:0006874;GO:0006874;GO:0016020;GO:0016020;GO:0016020;GO:0016021;GO:0016021;GO:0016021;GO:0016787;GO:0055085;GO:0070588;GO:0070588;GO:0071627;GO:0099132;							GO:0052547 regulation of peptidase activity	2 out of 396 genes, 0.5%	9 out of 7417 genes, 0.1%	1	LENED_010224,LENED_010223
LENED_007387	-	LENED_011280	-							GO:0033108 mitochondrial respiratory chain complex assembly	2 out of 396 genes, 0.5%	12 out of 7417 genes, 0.2%	1	LENED_002516,LENED_004453
LENED_007398	-	LENED_011352	GO:0005515;							GO:0016051 carbohydrate biosynthetic process	2 out of 396 genes, 0.5%	20 out of 7417 genes, 0.3%	1	LENED_012041,LENED_003354
LENED_007446	GO:0004190;GO:0004190;GO:0006508;GO:0006508;	LENED_011422	GO:0004497;GO:0005506;GO:0005506;GO:0016020;GO:0016021;GO:0016491;GO:0016705;GO:0016705;GO:0020037;GO:0020037;GO:0046872;GO:0055114;GO:0055114;GO:0055114;							GO:0006725 cellular aromatic compound metabolic process	29 out of 396 genes, 7.3%	966 out of 7417 genes, 13.0%	1	LENED_003873,LENED_012307,LENED_001306,LENED_010817,LENED_008057,LENED_010681,LENED_009444,LENED_011248,LENED_008058,LENED_004886,LENED_000908,LENED_012338,LENED_002183,LENED_012637,LENED_003274,LENED_000689,LENED_007103,LENED_004559,LENED_009418,LENED_007281,LENED_002718,LENED_000139,LENED_007928,LENED_007091,LENED_001168,LENED_009350,LENED_005221,LENED_007472,LENED_003785
LENED_007551	-	LENED_011505	-							GO:0019219 regulation of nucleobase-containing compound metabolic process	12 out of 396 genes, 3.0%	314 out of 7417 genes, 4.2%	1	LENED_007103,LENED_012615,LENED_008057,LENED_006270,LENED_002718,LENED_010261,LENED_010087,LENED_001978,LENED_012637,LENED_002183,LENED_004098,LENED_012848
LENED_007552	-	LENED_011521	-							GO:0046578 regulation of Ras protein signal transduction	2 out of 396 genes, 0.5%	29 out of 7417 genes, 0.4%	1	LENED_002967,LENED_007277
LENED_007570	-	LENED_011596	GO:0016020;GO:0016021;							GO:0031324 negative regulation of cellular metabolic process	3 out of 396 genes, 0.8%	54 out of 7417 genes, 0.7%	1	LENED_010224,LENED_006270,LENED_010223
LENED_007614	-	LENED_011608	GO:0046872;GO:0046872;GO:0046872;							GO:0050896 response to stimulus	17 out of 396 genes, 4.3%	399 out of 7417 genes, 5.4%	1	LENED_001306,LENED_008844,LENED_008658,LENED_003895,LENED_008831,LENED_001955,LENED_006382,LENED_010858,LENED_009839,LENED_011693,LENED_006619,LENED_003065,LENED_003048,LENED_001572,LENED_002810,LENED_007472,LENED_003354
LENED_007627	-	LENED_011622	GO:0016787;GO:0016787;							GO:0006270 DNA replication initiation	2 out of 396 genes, 0.5%	9 out of 7417 genes, 0.1%	1	LENED_004886,LENED_007281
LENED_007629	GO:0003824;GO:0003824;GO:0018580;GO:0018580;GO:0055114;GO:0055114;	LENED_011636	-							GO:0006812 cation transport	3 out of 396 genes, 0.8%	113 out of 7417 genes, 1.5%	1	LENED_011226,LENED_011884,LENED_007540
LENED_007666	-	LENED_011640	GO:0005680;GO:0005680;							GO:0006508 proteolysis	13 out of 396 genes, 3.3%	274 out of 7417 genes, 3.7%	1	LENED_001040,LENED_002600,LENED_008185,LENED_003239,LENED_012213,LENED_009600,LENED_005223,LENED_010224,LENED_003807,LENED_007446,LENED_003354,LENED_012200,LENED_010223
LENED_007668	-	LENED_011650	GO:0016020;GO:0016021;							GO:0055086 nucleobase-containing small molecule metabolic process	5 out of 396 genes, 1.3%	123 out of 7417 genes, 1.7%	1	LENED_004559,LENED_001168,LENED_009418,LENED_003274,LENED_000689
LENED_007669	-	LENED_011773	GO:0016020;GO:0016021;GO:0055085;GO:0055085;							GO:0009987 cellular process	122 out of 396 genes, 30.8%	2990 out of 7417 genes, 40.3%	1	LENED_001882,LENED_012307,LENED_008844,LENED_010656,LENED_008658,LENED_009444,LENED_012699,LENED_008396,LENED_009408,LENED_004886,LENED_000908,LENED_002734,LENED_002183,LENED_006382,LENED_001302,LENED_009247,LENED_004559,LENED_007137,LENED_011943,LENED_008976,LENED_001125,LENED_010754,LENED_004654,LENED_007928,LENED_002235,LENED_009350,LENED_003354,LENED_006782,LENED_001306,LENED_005053,LENED_011…
LENED_007683	-	LENED_011784	-							GO:0006022 aminoglycan metabolic process	2 out of 396 genes, 0.5%	5 out of 7417 genes, 0.1%	1	LENED_004154,LENED_001073
LENED_007706	-	LENED_011795	GO:0003777;GO:0003777;GO:0007018;GO:0007018;							GO:0017062 respiratory chain complex III assembly	2 out of 396 genes, 0.5%	7 out of 7417 genes, 0.1%	1	LENED_002516,LENED_004453
LENED_007732	-	LENED_011821	GO:0004725;GO:0004725;GO:0016311;GO:0016311;GO:0035335;							GO:0043632 modification-dependent macromolecule catabolic process	2 out of 396 genes, 0.5%	65 out of 7417 genes, 0.9%	1	LENED_012213,LENED_003354
LENED_007733	GO:0016020;GO:0016021;	LENED_011829	GO:0005488;GO:0016020;GO:0016021;							GO:0044265 cellular macromolecule catabolic process	3 out of 396 genes, 0.8%	95 out of 7417 genes, 1.3%	1	LENED_012213,LENED_012338,LENED_003354
LENED_007807	GO:0016020;GO:0016021;	LENED_011830	-							GO:0098660 inorganic ion transmembrane transport	2 out of 396 genes, 0.5%	75 out of 7417 genes, 1.0%	1	LENED_011226,LENED_011884
LENED_007811	GO:0016020;GO:0016021;GO:0016021;GO:0016021;GO:0055085;GO:0055085;	LENED_011836	-							GO:0044712 single-organism catabolic process	3 out of 396 genes, 0.8%	108 out of 7417 genes, 1.5%	1	LENED_002235,LENED_003354,LENED_000689
LENED_007821	-	LENED_011846	-							GO:0006807 nitrogen compound metabolic process	41 out of 396 genes, 10.4%	1301 out of 7417 genes, 17.5%	1	LENED_003873,LENED_012307,LENED_008057,LENED_010681,LENED_009444,LENED_009408,LENED_004886,LENED_000908,LENED_001073,LENED_012338,LENED_002734,LENED_002183,LENED_008297,LENED_004559,LENED_001775,LENED_007928,LENED_007091,LENED_001168,LENED_007949,LENED_009350,LENED_012200,LENED_001306,LENED_010817,LENED_011248,LENED_008058,LENED_003274,LENED_012637,LENED_000689,LENED_007103,LENED_009292,LENED_004…
LENED_007928	GO:0005634;GO:0005730;GO:0006364;GO:0042254;	LENED_011943	GO:0000166;GO:0003774;GO:0003777;GO:0003779;GO:0005524;GO:0005524;GO:0007018;GO:0008017;GO:0016459;GO:0016459;GO:0016740;GO:0016740;							GO:0006357 regulation of transcription from RNA polymerase II promoter	6 out of 396 genes, 1.5%	157 out of 7417 genes, 2.1%	1	LENED_012615,LENED_008057,LENED_010087,LENED_002183,LENED_001978,LENED_002718
LENED_007932	GO:0006807;GO:0006807;GO:0016810;GO:0016810;	LENED_012030	GO:0016020;GO:0016021;							GO:0010556 regulation of macromolecule biosynthetic process	11 out of 396 genes, 2.8%	322 out of 7417 genes, 4.3%	1	LENED_007103,LENED_012615,LENED_008057,LENED_002718,LENED_010261,LENED_010087,LENED_001978,LENED_012637,LENED_002183,LENED_004098,LENED_012848
LENED_007933	GO:0003723;GO:0003723;GO:0003723;GO:0005634;GO:0005634;GO:0005634;GO:0042254;GO:0042255;GO:0042255;	LENED_012041	GO:0004512;GO:0004512;GO:0006021;GO:0006021;GO:0008654;GO:0008654;							GO:0000272 polysaccharide catabolic process	2 out of 396 genes, 0.5%	36 out of 7417 genes, 0.5%	1	LENED_002942,LENED_012699
LENED_007949	GO:0006751;GO:0036374;	LENED_012131	-							GO:0018208 peptidyl-proline modification	2 out of 396 genes, 0.5%	22 out of 7417 genes, 0.3%	1	LENED_009208,LENED_005967
LENED_007961	-	LENED_012191	-							GO:0016311 dephosphorylation	2 out of 396 genes, 0.5%	78 out of 7417 genes, 1.1%	1	LENED_011821,LENED_012797
LENED_008004	-	LENED_012232	-							GO:0051252 regulation of RNA metabolic process	11 out of 396 genes, 2.8%	310 out of 7417 genes, 4.2%	1	LENED_007103,LENED_012615,LENED_008057,LENED_002718,LENED_010261,LENED_010087,LENED_001978,LENED_012637,LENED_002183,LENED_004098,LENED_012848
LENED_008070	-	LENED_012293	-							GO:0051641 cellular localization	2 out of 396 genes, 0.5%	245 out of 7417 genes, 3.3%	1	LENED_006270,LENED_003354
LENED_008081	-	LENED_012338	GO:0000184;GO:0003677;GO:0004386;GO:0004386;GO:0004386;GO:0005524;GO:0005737;GO:0008270;							GO:0042545 cell wall modification	2 out of 396 genes, 0.5%	4 out of 7417 genes, 0.1%	1	LENED_001617,LENED_004287
LENED_008098	-	LENED_012481	-							GO:0090501 RNA phosphodiester bond hydrolysis	3 out of 396 genes, 0.8%	47 out of 7417 genes, 0.6%	1	LENED_009350,LENED_011248,LENED_000139
LENED_008099	-	LENED_012509	GO:0016853;GO:0016866;GO:0016866;							GO:0051246 regulation of protein metabolic process	2 out of 396 genes, 0.5%	72 out of 7417 genes, 1.0%	1	LENED_010224,LENED_010223
LENED_008133	GO:0016020;GO:0016021;	LENED_012525	-							GO:0009057 macromolecule catabolic process	6 out of 396 genes, 1.5%	140 out of 7417 genes, 1.9%	1	LENED_012213,LENED_002942,LENED_001073,LENED_012338,LENED_012699,LENED_003354
LENED_008134	GO:0005524;GO:0005524;	LENED_012615	GO:0000981;GO:0000981;GO:0005634;GO:0005634;GO:0005634;GO:0006355;GO:0006355;GO:0006357;GO:0008270;GO:0008270;							GO:0009150 purine ribonucleotide metabolic process	2 out of 396 genes, 0.5%	62 out of 7417 genes, 0.8%	1	LENED_001168,LENED_009418
LENED_008177	-	LENED_012638	GO:0016740;GO:0016740;							GO:0097033 mitochondrial respiratory chain complex III biogenesis	2 out of 396 genes, 0.5%	7 out of 7417 genes, 0.1%	1	LENED_002516,LENED_004453
LENED_008185	GO:0004252;GO:0004252;GO:0004252;GO:0006508;GO:0006508;GO:0006508;GO:0008233;GO:0008236;GO:0008236;GO:0008236;GO:0016787;GO:0046872;	LENED_012644	GO:0016491;GO:0016491;GO:0055114;GO:0055114;							GO:0006278 RNA-dependent DNA replication	2 out of 396 genes, 0.5%	49 out of 7417 genes, 0.7%	1	LENED_012307,LENED_010817
LENED_008226	GO:0016787;GO:0016787;	LENED_012682	-							GO:0065007 biological regulation	21 out of 396 genes, 5.3%	718 out of 7417 genes, 9.7%	1	LENED_012615,LENED_008057,LENED_003895,LENED_006270,LENED_010261,LENED_002967,LENED_002183,LENED_012637,LENED_001955,LENED_001978,LENED_004098,LENED_007103,LENED_011226,LENED_007277,LENED_006619,LENED_002718,LENED_010224,LENED_010087,LENED_010223,LENED_012848,LENED_003354
LENED_008232	-	LENED_012696	-							GO:0046700 heterocycle catabolic process	2 out of 396 genes, 0.5%	58 out of 7417 genes, 0.8%	1	LENED_012338,LENED_000689
LENED_008257	-	LENED_012699	GO:0000272;GO:0003824;GO:0003824;GO:0004553;GO:0004553;GO:0005975;GO:0005975;GO:0005975;GO:0008152;GO:0008152;GO:0008152;GO:0008810;GO:0016491;GO:0016491;GO:0016787;GO:0016798;GO:0016903;GO:0030245;GO:0055114;GO:0055114;						cellular_component	GO:0005618 cell wall	7 out of 396 genes, 1.8%	20 out of 7417 genes, 0.3%	0.00262	LENED_012872,LENED_012873,LENED_004538,LENED_001617,LENED_002154,LENED_004287,LENED_006371
LENED_008295	GO:0016787;GO:0016813;GO:0016813;GO:0046872;GO:0046872;	LENED_012732	-							GO:0030312 external encapsulating structure	7 out of 396 genes, 1.8%	20 out of 7417 genes, 0.3%	0.00262	LENED_012872,LENED_012873,LENED_004538,LENED_001617,LENED_002154,LENED_004287,LENED_006371
LENED_008326	GO:0016491;GO:0016491;GO:0055114;GO:0055114;	LENED_012756	GO:0004499;GO:0004499;GO:0016491;GO:0050660;GO:0050660;GO:0050661;GO:0050661;GO:0055114;GO:0055114;							GO:0009277 fungal-type cell wall	5 out of 396 genes, 1.3%	16 out of 7417 genes, 0.2%	0.05998	LENED_012872,LENED_012873,LENED_004538,LENED_002154,LENED_006371
LENED_008329	-	LENED_012777	-							GO:0005576 extracellular region	8 out of 396 genes, 2.0%	60 out of 7417 genes, 0.8%	0.7289	LENED_010422,LENED_005053,LENED_012873,LENED_006371,LENED_002942,LENED_004538,LENED_006463,LENED_002154
LENED_008330	-	LENED_012778	GO:0005507;GO:0005507;GO:0016491;GO:0016491;GO:0055114;GO:0055114;							GO:0005737 cytoplasm	15 out of 396 genes, 3.8%	829 out of 7417 genes, 11.2%	1	LENED_002075,LENED_011226,LENED_002516,LENED_003242,LENED_006270,LENED_004453,LENED_010754,LENED_001775,LENED_003558,LENED_003559,LENED_000908,LENED_002235,LENED_001168,LENED_012338,LENED_003354
LENED_008336	GO:0016787;GO:0016787;GO:0016787;GO:0016810;	LENED_012872	GO:0005199;GO:0009277;							GO:0043228 non-membrane-bounded organelle	7 out of 396 genes, 1.8%	384 out of 7417 genes, 5.2%	1	LENED_007928,LENED_002075,LENED_001302,LENED_011943,LENED_003242,LENED_007472,LENED_006270
LENED_008418	GO:0016787;GO:0016787;GO:0046373;GO:0046556;	LENED_012917	-							GO:0005840 ribosome	2 out of 396 genes, 0.5%	139 out of 7417 genes, 1.9%	1	LENED_002075,LENED_003242
LENED_008455	-	LENED_012944	-							GO:0005730 nucleolus	2 out of 396 genes, 0.5%	53 out of 7417 genes, 0.7%	1	LENED_007928,LENED_006270
LENED_008458	GO:0016787;GO:0016787;									GO:0061695 transferase complex, transferring phosphorus-containing groups	2 out of 396 genes, 0.5%	53 out of 7417 genes, 0.7%	1	LENED_008505,LENED_007472
LENED_008459	-									GO:0044424 intracellular part	35 out of 396 genes, 8.8%	1625 out of 7417 genes, 21.9%	1	LENED_011640,LENED_008057,LENED_003242,LENED_009063,LENED_004886,LENED_000908,LENED_012338,LENED_002183,LENED_001978,LENED_001302,LENED_011943,LENED_010754,LENED_001775,LENED_007928,LENED_002235,LENED_001168,LENED_010087,LENED_003354,LENED_002075,LENED_012615,LENED_002516,LENED_004453,LENED_006270,LENED_008058,LENED_005395,LENED_008505,LENED_012637,LENED_007933,LENED_007103,LENED_011226,LENED_007…
LENED_008473	-									GO:0098588 bounding membrane of organelle	2 out of 396 genes, 0.5%	172 out of 7417 genes, 2.3%	1	LENED_011226,LENED_001168
LENED_008535	GO:0000030;GO:0006486;GO:0016020;GO:0016740;GO:0016740;GO:0097502;									GO:0043232 intracellular non-membrane-bounded organelle	7 out of 396 genes, 1.8%	384 out of 7417 genes, 5.2%	1	LENED_007928,LENED_002075,LENED_001302,LENED_011943,LENED_003242,LENED_007472,LENED_006270
LENED_008564	GO:0005488;									GO:0044446 intracellular organelle part	11 out of 396 genes, 2.8%	699 out of 7417 genes, 9.4%	1	LENED_011640,LENED_001302,LENED_011226,LENED_011943,LENED_011016,LENED_006270,LENED_007928,LENED_001168,LENED_008505,LENED_007472,LENED_003354
LENED_008577	-									GO:0044428 nuclear part	7 out of 396 genes, 1.8%	286 out of 7417 genes, 3.9%	1	LENED_007928,LENED_011640,LENED_011016,LENED_008505,LENED_007472,LENED_006270,LENED_003354
LENED_008578	GO:0003824;GO:0003824;GO:0010181;GO:0010181;GO:0016491;GO:0016491;GO:0055114;GO:0055114;									GO:0016020 membrane	137 out of 396 genes, 34.6%	2362 out of 7417 genes, 31.8%	1	LENED_009159,LENED_009326,LENED_010656,LENED_009444,LENED_002567,LENED_008396,LENED_002897,LENED_011769,LENED_007137,LENED_005108,LENED_011267,LENED_010087,LENED_007807,LENED_011829,LENED_007346,LENED_011884,LENED_001886,LENED_003437,LENED_007077,LENED_005146,LENED_006464,LENED_003273,LENED_000119,LENED_007544,LENED_003239,LENED_004583,LENED_003279,LENED_007733,LENED_002417,LENED_008187,LENED_005…
LENED_008616	GO:0016020;GO:0016021;									GO:0044422 organelle part	11 out of 396 genes, 2.8%	702 out of 7417 genes, 9.5%	1	LENED_011640,LENED_001302,LENED_011226,LENED_011943,LENED_011016,LENED_006270,LENED_007928,LENED_001168,LENED_008505,LENED_007472,LENED_003354
LENED_008647	-									GO:0043227 membrane-bounded organelle	25 out of 396 genes, 6.3%	1107 out of 7417 genes, 14.9%	1	LENED_011640,LENED_012615,LENED_008057,LENED_002516,LENED_006270,LENED_004453,LENED_009063,LENED_008058,LENED_004886,LENED_005395,LENED_008505,LENED_002183,LENED_012637,LENED_001978,LENED_007103,LENED_007933,LENED_011226,LENED_011016,LENED_007281,LENED_007928,LENED_001775,LENED_001168,LENED_010087,LENED_007472,LENED_003354
LENED_008667	-									GO:1990904 ribonucleoprotein complex	2 out of 396 genes, 0.5%	242 out of 7417 genes, 3.3%	1	LENED_002075,LENED_003242
LENED_008705	GO:0016787;GO:0016787;									GO:0005783 endoplasmic reticulum	2 out of 396 genes, 0.5%	104 out of 7417 genes, 1.4%	1	LENED_001168,LENED_003354
LENED_008716	GO:0016740;GO:0016740;									GO:0071944 cell periphery	7 out of 396 genes, 1.8%	86 out of 7417 genes, 1.2%	1	LENED_012872,LENED_012873,LENED_004538,LENED_001617,LENED_002154,LENED_004287,LENED_006371
LENED_008722	-									GO:0042555 MCM complex	2 out of 396 genes, 0.5%	6 out of 7417 genes, 0.1%	1	LENED_004886,LENED_007281
LENED_008773	GO:0016020;GO:0016021;GO:0016740;GO:0016740;									GO:0044427 chromosomal part	3 out of 396 genes, 0.8%	115 out of 7417 genes, 1.6%	1	LENED_001302,LENED_007472,LENED_006270
LENED_008798	-									GO:0005694 chromosome	3 out of 396 genes, 0.8%	128 out of 7417 genes, 1.7%	1	LENED_001302,LENED_007472,LENED_006270
LENED_008814	-									GO:0044432 endoplasmic reticulum part	2 out of 396 genes, 0.5%	85 out of 7417 genes, 1.1%	1	LENED_001168,LENED_003354
LENED_008824	-									GO:0000228 nuclear chromosome	2 out of 396 genes, 0.5%	60 out of 7417 genes, 0.8%	1	LENED_007472,LENED_006270
LENED_008844	GO:0004601;GO:0004601;GO:0004601;GO:0098869;									GO:0005654 nucleoplasm	2 out of 396 genes, 0.5%	93 out of 7417 genes, 1.3%	1	LENED_011016,LENED_008505
LENED_008933	-									GO:0005622 intracellular	38 out of 396 genes, 9.6%	1740 out of 7417 genes, 23.5%	1	LENED_011640,LENED_008057,LENED_003242,LENED_009063,LENED_004886,LENED_000908,LENED_012338,LENED_002183,LENED_001978,LENED_001302,LENED_011943,LENED_010754,LENED_001775,LENED_007928,LENED_002235,LENED_001168,LENED_010087,LENED_003354,LENED_002075,LENED_012615,LENED_002516,LENED_004453,LENED_006270,LENED_008058,LENED_005395,LENED_008505,LENED_001955,LENED_012637,LENED_007933,LENED_007103,LENED_011…
LENED_008935	GO:0016787;GO:0016787;									GO:0044454 nuclear chromosome part	2 out of 396 genes, 0.5%	55 out of 7417 genes, 0.7%	1	LENED_007472,LENED_006270
LENED_008954	-									GO:0043233 organelle lumen	6 out of 396 genes, 1.5%	218 out of 7417 genes, 2.9%	1	LENED_007928,LENED_011016,LENED_008505,LENED_007472,LENED_006270,LENED_003354
LENED_008969	-									GO:0031981 nuclear lumen	5 out of 396 genes, 1.3%	188 out of 7417 genes, 2.5%	1	LENED_007928,LENED_011016,LENED_008505,LENED_007472,LENED_006270
LENED_009002	-									GO:0005739 mitochondrion	2 out of 396 genes, 0.5%	172 out of 7417 genes, 2.3%	1	LENED_002516,LENED_004453
LENED_009063	GO:0003677;GO:0003677;GO:0003677;GO:0005634;									GO:0043234 protein complex	11 out of 396 genes, 2.8%	601 out of 7417 genes, 8.1%	1	LENED_011640,LENED_001302,LENED_011943,LENED_011016,LENED_007281,LENED_006270,LENED_010754,LENED_004886,LENED_008505,LENED_007472,LENED_003354
LENED_009158	-									GO:0030529 intracellular ribonucleoprotein complex	2 out of 396 genes, 0.5%	242 out of 7417 genes, 3.3%	1	LENED_002075,LENED_003242
LENED_009162	GO:0005515;									GO:0031224 intrinsic component of membrane	135 out of 396 genes, 34.1%	2181 out of 7417 genes, 29.4%	1	LENED_009159,LENED_009326,LENED_010656,LENED_009444,LENED_002567,LENED_008396,LENED_002897,LENED_011769,LENED_007137,LENED_005108,LENED_011267,LENED_010087,LENED_007807,LENED_011829,LENED_007346,LENED_011884,LENED_001886,LENED_003437,LENED_007077,LENED_005146,LENED_006464,LENED_003273,LENED_000119,LENED_007544,LENED_003239,LENED_004583,LENED_003279,LENED_007733,LENED_002417,LENED_008187,LENED_005…
LENED_009197	-									GO:0031974 membrane-enclosed lumen	6 out of 396 genes, 1.5%	227 out of 7417 genes, 3.1%	1	LENED_007928,LENED_011016,LENED_008505,LENED_007472,LENED_006270,LENED_003354
LENED_009208	GO:0000413;GO:0000413;GO:0003755;GO:0003755;GO:0003755;GO:0006457;GO:0006457;GO:0016853;									GO:0070013 intracellular organelle lumen	6 out of 396 genes, 1.5%	218 out of 7417 genes, 2.9%	1	LENED_007928,LENED_011016,LENED_008505,LENED_007472,LENED_006270,LENED_003354
LENED_009247	GO:0016020;GO:0016021;GO:0055085;GO:0055085;									GO:0016021 integral component of membrane	135 out of 396 genes, 34.1%	2180 out of 7417 genes, 29.4%	1	LENED_009159,LENED_009326,LENED_010656,LENED_009444,LENED_002567,LENED_008396,LENED_002897,LENED_011769,LENED_007137,LENED_005108,LENED_011267,LENED_010087,LENED_007807,LENED_011829,LENED_007346,LENED_011884,LENED_001886,LENED_003437,LENED_007077,LENED_005146,LENED_006464,LENED_003273,LENED_000119,LENED_007544,LENED_003239,LENED_004583,LENED_003279,LENED_007733,LENED_002417,LENED_008187,LENED_005…
LENED_009255	-									GO:0043226 organelle	29 out of 396 genes, 7.3%	1314 out of 7417 genes, 17.7%	1	LENED_002075,LENED_011640,LENED_012615,LENED_008057,LENED_002516,LENED_003242,LENED_006270,LENED_004453,LENED_009063,LENED_008058,LENED_004886,LENED_005395,LENED_008505,LENED_002183,LENED_012637,LENED_001978,LENED_007103,LENED_007933,LENED_001302,LENED_011226,LENED_011943,LENED_011016,LENED_007281,LENED_007928,LENED_001775,LENED_001168,LENED_010087,LENED_007472,LENED_003354
LENED_009270	-									GO:0044444 cytoplasmic part	8 out of 396 genes, 2.0%	641 out of 7417 genes, 8.6%	1	LENED_002075,LENED_011226,LENED_002516,LENED_003242,LENED_004453,LENED_010754,LENED_001168,LENED_003354
LENED_009277	-									GO:0031090 organelle membrane	3 out of 396 genes, 0.8%	240 out of 7417 genes, 3.2%	1	LENED_011226,LENED_001168,LENED_003354
LENED_009292	GO:0003839;GO:0003839;GO:0003839;GO:0006751;GO:0006751;GO:0006751;GO:0016829;									GO:0032991 macromolecular complex	13 out of 396 genes, 3.3%	825 out of 7417 genes, 11.1%	1	LENED_002075,LENED_011640,LENED_001302,LENED_011943,LENED_011016,LENED_007281,LENED_003242,LENED_006270,LENED_010754,LENED_004886,LENED_008505,LENED_007472,LENED_003354
LENED_009299	-									GO:0005623 cell	45 out of 396 genes, 11.4%	1808 out of 7417 genes, 24.4%	1	LENED_011640,LENED_008057,LENED_003242,LENED_009063,LENED_004886,LENED_000908,LENED_004538,LENED_012338,LENED_002183,LENED_001978,LENED_001302,LENED_012873,LENED_011943,LENED_010754,LENED_001775,LENED_007928,LENED_002235,LENED_001168,LENED_010087,LENED_001617,LENED_003354,LENED_002075,LENED_012615,LENED_002516,LENED_004453,LENED_006270,LENED_006371,LENED_008058,LENED_005395,LENED_012872,LENED_008…
LENED_009369	GO:0016491;GO:0016491;GO:0055114;GO:0055114;									GO:0000793 condensed chromosome	2 out of 396 genes, 0.5%	30 out of 7417 genes, 0.4%	1	LENED_001302,LENED_006270
LENED_009392	GO:0004497;GO:0004497;GO:0055114;									GO:0044451 nucleoplasm part	2 out of 396 genes, 0.5%	88 out of 7417 genes, 1.2%	1	LENED_011016,LENED_008505
LENED_009418	GO:0000166;GO:0004550;GO:0004550;GO:0005524;GO:0006165;GO:0006183;GO:0006228;GO:0006241;GO:0016301;GO:0016301;GO:0016310;GO:0016740;									GO:0043231 intracellular membrane-bounded organelle	25 out of 396 genes, 6.3%	1104 out of 7417 genes, 14.9%	1	LENED_011640,LENED_012615,LENED_008057,LENED_002516,LENED_006270,LENED_004453,LENED_009063,LENED_008058,LENED_004886,LENED_005395,LENED_008505,LENED_002183,LENED_012637,LENED_001978,LENED_007103,LENED_007933,LENED_011226,LENED_011016,LENED_007281,LENED_007928,LENED_001775,LENED_001168,LENED_010087,LENED_007472,LENED_003354
LENED_009458	-									GO:1902494 catalytic complex	4 out of 396 genes, 1.0%	174 out of 7417 genes, 2.3%	1	LENED_011640,LENED_011016,LENED_008505,LENED_007472
LENED_009512	-									GO:0044464 cell part	45 out of 396 genes, 11.4%	1784 out of 7417 genes, 24.1%	1	LENED_011640,LENED_008057,LENED_003242,LENED_009063,LENED_004886,LENED_000908,LENED_004538,LENED_012338,LENED_002183,LENED_001978,LENED_001302,LENED_012873,LENED_011943,LENED_010754,LENED_001775,LENED_007928,LENED_002235,LENED_001168,LENED_010087,LENED_001617,LENED_003354,LENED_002075,LENED_012615,LENED_002516,LENED_004453,LENED_006270,LENED_006371,LENED_008058,LENED_005395,LENED_012872,LENED_008…
LENED_009535	-									GO:0044425 membrane part	135 out of 396 genes, 34.1%	2274 out of 7417 genes, 30.7%	1	LENED_009159,LENED_009326,LENED_010656,LENED_009444,LENED_002567,LENED_008396,LENED_002897,LENED_011769,LENED_007137,LENED_005108,LENED_011267,LENED_010087,LENED_007807,LENED_011829,LENED_007346,LENED_011884,LENED_001886,LENED_003437,LENED_007077,LENED_005146,LENED_006464,LENED_003273,LENED_000119,LENED_007544,LENED_003239,LENED_004583,LENED_003279,LENED_007733,LENED_002417,LENED_008187,LENED_005…
LENED_009575	GO:0004672;GO:0004672;GO:0005524;GO:0005524;GO:0006468;GO:0006468;									GO:0043229 intracellular organelle	29 out of 396 genes, 7.3%	1311 out of 7417 genes, 17.7%	1	LENED_002075,LENED_011640,LENED_012615,LENED_008057,LENED_002516,LENED_003242,LENED_006270,LENED_004453,LENED_009063,LENED_008058,LENED_004886,LENED_005395,LENED_008505,LENED_002183,LENED_012637,LENED_001978,LENED_007103,LENED_007933,LENED_001302,LENED_011226,LENED_011943,LENED_011016,LENED_007281,LENED_007928,LENED_001775,LENED_001168,LENED_010087,LENED_007472,LENED_003354
LENED_009785	-									GO:0012505 endomembrane system	2 out of 396 genes, 0.5%	186 out of 7417 genes, 2.5%	1	LENED_001168,LENED_003354
LENED_009827	-									GO:1990234 transferase complex	4 out of 396 genes, 1.0%	119 out of 7417 genes, 1.6%	1	LENED_011640,LENED_011016,LENED_008505,LENED_007472
LENED_009878	GO:0004497;GO:0004497;GO:0005506;GO:0005506;GO:0016705;GO:0016705;GO:0020037;GO:0020037;GO:0046872;GO:0055114;GO:0055114;									GO:0005634 nucleus	21 out of 396 genes, 5.3%	746 out of 7417 genes, 10.1%	1	LENED_011640,LENED_012615,LENED_008057,LENED_006270,LENED_009063,LENED_008058,LENED_004886,LENED_005395,LENED_008505,LENED_002183,LENED_012637,LENED_001978,LENED_007103,LENED_007933,LENED_011016,LENED_007281,LENED_007928,LENED_001775,LENED_010087,LENED_007472,LENED_003354
LENED_009921	GO:0016020;GO:0016021;								molecular_function	GO:0016491 oxidoreductase activity	68 out of 396 genes, 17.2%	780 out of 7417 genes, 10.5%	0.00376	LENED_008844,LENED_008658,LENED_008841,LENED_012699,LENED_001158,LENED_008396,LENED_006818,LENED_006382,LENED_006098,LENED_010754,LENED_000613,LENED_002235,LENED_002272,LENED_002872,LENED_001587,LENED_002536,LENED_004623,LENED_002112,LENED_008326,LENED_003928,LENED_001611,LENED_001545,LENED_007629,LENED_011884,LENED_004531,LENED_009839,LENED_001499,LENED_010397,LENED_002186,LENED_012756,LENED_001…
LENED_009938	GO:0003824;GO:0003824;GO:0008152;GO:0008152;GO:0031177;GO:0031177;									GO:0004601 peroxidase activity	8 out of 396 genes, 2.0%	26 out of 7417 genes, 0.4%	0.00664	LENED_008844,LENED_008658,LENED_009839,LENED_011693,LENED_003065,LENED_003048,LENED_008831,LENED_006382
LENED_009979	GO:0046872;									GO:0016684 oxidoreductase activity, acting on peroxide as acceptor	8 out of 396 genes, 2.0%	29 out of 7417 genes, 0.4%	0.01585	LENED_008844,LENED_008658,LENED_009839,LENED_011693,LENED_003065,LENED_003048,LENED_008831,LENED_006382
LENED_009980	GO:0016787;GO:0016787;									GO:0005199 structural constituent of cell wall	5 out of 396 genes, 1.3%	13 out of 7417 genes, 0.2%	0.06173	LENED_012872,LENED_012873,LENED_004538,LENED_002154,LENED_006371
LENED_009987	-									GO:0016209 antioxidant activity	8 out of 396 genes, 2.0%	37 out of 7417 genes, 0.5%	0.09793	LENED_008844,LENED_008658,LENED_009839,LENED_011693,LENED_003065,LENED_003048,LENED_008831,LENED_006382
LENED_010017	-									GO:0003824 catalytic activity	223 out of 396 genes, 56.3%	3623 out of 7417 genes, 48.8%	0.21519	LENED_009159,LENED_002009,LENED_008844,LENED_009444,LENED_008841,LENED_001158,LENED_008396,LENED_009408,LENED_004886,LENED_000908,LENED_005223,LENED_002734,LENED_003324,LENED_004559,LENED_009598,LENED_002002,LENED_002235,LENED_010224,LENED_012638,LENED_009172,LENED_004802,LENED_006782,LENED_001587,LENED_011795,LENED_010695,LENED_005086,LENED_003928,LENED_006902,LENED_006408,LENED_005114,LENED_001…
LENED_010058	-									GO:0046906 tetrapyrrole binding	18 out of 396 genes, 4.5%	164 out of 7417 genes, 2.2%	0.44777	LENED_009878,LENED_008658,LENED_008945,LENED_008841,LENED_008396,LENED_001632,LENED_008831,LENED_006818,LENED_004595,LENED_011165,LENED_009569,LENED_004206,LENED_009839,LENED_011693,LENED_010397,LENED_003065,LENED_003048,LENED_011422
LENED_010060	-									GO:0020037 heme binding	18 out of 396 genes, 4.5%	164 out of 7417 genes, 2.2%	0.44777	LENED_009878,LENED_008658,LENED_008945,LENED_008841,LENED_008396,LENED_001632,LENED_008831,LENED_006818,LENED_004595,LENED_011165,LENED_009569,LENED_004206,LENED_009839,LENED_011693,LENED_010397,LENED_003065,LENED_003048,LENED_011422
LENED_010087	GO:0000981;GO:0000981;GO:0005634;GO:0005634;GO:0006355;GO:0006355;GO:0006357;GO:0008270;GO:0008270;GO:0016020;GO:0016021;									GO:0008233 peptidase activity	13 out of 396 genes, 3.3%	249 out of 7417 genes, 3.4%	1	LENED_001040,LENED_002600,LENED_008185,LENED_003239,LENED_012213,LENED_009600,LENED_010224,LENED_005223,LENED_007949,LENED_003807,LENED_007446,LENED_012200,LENED_010223
LENED_010094	-									GO:0004650 polygalacturonase activity	2 out of 396 genes, 0.5%	15 out of 7417 genes, 0.2%	1	LENED_005589,LENED_005053
LENED_010223	GO:0004867;GO:0006508;GO:0008233;GO:0008233;GO:0010951;									GO:0008171 O-methyltransferase activity	3 out of 396 genes, 0.8%	23 out of 7417 genes, 0.3%	1	LENED_006270,LENED_000798,LENED_010443
LENED_010224	GO:0004867;GO:0006508;GO:0008233;GO:0008233;GO:0010951;									GO:0004672 protein kinase activity	5 out of 396 genes, 1.3%	199 out of 7417 genes, 2.7%	1	LENED_004323,LENED_006782,LENED_005732,LENED_009575,LENED_001955
LENED_010237	GO:0016020;GO:0016021;									GO:0022891 substrate-specific transmembrane transporter activity	7 out of 396 genes, 1.8%	185 out of 7417 genes, 2.5%	1	LENED_003279,LENED_011226,LENED_011884,LENED_007137,LENED_005308,LENED_007085,LENED_006958
LENED_010260	GO:0016020;GO:0016021;GO:0016021;GO:0016021;GO:0055085;GO:0055085;									GO:0008092 cytoskeletal protein binding	2 out of 396 genes, 0.5%	63 out of 7417 genes, 0.8%	1	LENED_011943,LENED_010753
LENED_010261	GO:0003700;GO:0003700;GO:0006355;GO:0006355;									GO:0004497 monooxygenase activity	12 out of 396 genes, 3.0%	130 out of 7417 genes, 1.8%	1	LENED_009854,LENED_009569,LENED_009878,LENED_007629,LENED_008841,LENED_009392,LENED_010397,LENED_005452,LENED_001632,LENED_012756,LENED_004595,LENED_011422
LENED_010288	-									GO:0000287 magnesium ion binding	2 out of 396 genes, 0.5%	35 out of 7417 genes, 0.5%	1	LENED_010754,LENED_012542
LENED_010360	-									GO:0016709 oxidoreductase activity, acting on paired donors, with incorporation or reduction of molecular oxygen, NAD(P)H as one donor, and incorporation of one atom of oxygen	2 out of 396 genes, 0.5%	27 out of 7417 genes, 0.4%	1	LENED_005452,LENED_012756
LENED_010397	GO:0004497;GO:0004497;GO:0004497;GO:0005506;GO:0005506;GO:0016491;GO:0016705;GO:0016705;GO:0020037;GO:0020037;GO:0046872;GO:0055114;GO:0055114;GO:0055114;									GO:0003677 DNA binding	18 out of 396 genes, 4.5%	362 out of 7417 genes, 4.9%	1	LENED_001149,LENED_008057,LENED_006270,LENED_009063,LENED_008058,LENED_009169,LENED_004886,LENED_005395,LENED_012338,LENED_002183,LENED_004098,LENED_012654,LENED_010808,LENED_007281,LENED_002718,LENED_002962,LENED_007472,LENED_012854
LENED_010402	-									GO:0015075 ion transmembrane transporter activity	4 out of 396 genes, 1.0%	149 out of 7417 genes, 2.0%	1	LENED_011226,LENED_011884,LENED_007137,LENED_007085
LENED_010429	-									GO:0016705 oxidoreductase activity, acting on paired donors, with incorporation or reduction of molecular oxygen	16 out of 396 genes, 4.0%	162 out of 7417 genes, 2.2%	1	LENED_009878,LENED_008945,LENED_008841,LENED_008396,LENED_001632,LENED_006818,LENED_004595,LENED_009569,LENED_004206,LENED_009839,LENED_010397,LENED_005452,LENED_003065,LENED_003048,LENED_012756,LENED_011422
LENED_010436	-									GO:0017111 nucleoside-triphosphatase activity	12 out of 396 genes, 3.0%	318 out of 7417 genes, 4.3%	1	LENED_004301,LENED_011226,LENED_011943,LENED_011795,LENED_007281,LENED_007540,LENED_006270,LENED_002736,LENED_004886,LENED_012338,LENED_002331,LENED_003354
LENED_010442	-									GO:0016747 transferase activity, transferring acyl groups other than amino-acyl groups	2 out of 396 genes, 0.5%	52 out of 7417 genes, 0.7%	1	LENED_010754,LENED_010681
LENED_010443	GO:0008168;GO:0008168;GO:0008168;GO:0008171;GO:0016740;GO:0032259;									GO:0008135 translation factor activity, RNA binding	2 out of 396 genes, 0.5%	83 out of 7417 genes, 1.1%	1	LENED_008297,LENED_002718
LENED_010490	GO:0003824;GO:0008152;GO:0016787;GO:0016787;									GO:0004867 serine-type endopeptidase inhibitor activity	2 out of 396 genes, 0.5%	5 out of 7417 genes, 0.1%	1	LENED_010224,LENED_010223
LENED_010656	GO:0005215;GO:0016020;GO:0016020;GO:0016020;GO:0016021;GO:0022857;GO:0055085;GO:0055085;									GO:0070011 peptidase activity, acting on L-amino acid peptides	11 out of 396 genes, 2.8%	206 out of 7417 genes, 2.8%	1	LENED_001040,LENED_002600,LENED_008185,LENED_003239,LENED_012213,LENED_009600,LENED_005223,LENED_007949,LENED_003807,LENED_007446,LENED_012200
LENED_010670	-									GO:0004674 protein serine/threonine kinase activity	2 out of 396 genes, 0.5%	68 out of 7417 genes, 0.9%	1	LENED_005732,LENED_001955
LENED_010681	GO:0004343;GO:0006048;GO:0016740;GO:0016746;GO:0016746;									GO:0016810 hydrolase activity, acting on carbon-nitrogen (but not peptide) bonds	7 out of 396 genes, 1.8%	77 out of 7417 genes, 1.0%	1	LENED_008336,LENED_000908,LENED_007176,LENED_008295,LENED_003986,LENED_007932,LENED_000051
LENED_010795	-									GO:0050660 flavin adenine dinucleotide binding	9 out of 396 genes, 2.3%	141 out of 7417 genes, 1.9%	1	LENED_009854,LENED_006098,LENED_011170,LENED_006388,LENED_005452,LENED_010130,LENED_011168,LENED_012756,LENED_003928
LENED_010808	GO:0003677;GO:0003677;GO:0008824;GO:0008824;GO:0008824;GO:0009439;GO:0009439;GO:0009439;GO:0016829;GO:0043565;GO:0043565;									GO:0030599 pectinesterase activity	2 out of 396 genes, 0.5%	4 out of 7417 genes, 0.1%	1	LENED_001617,LENED_004287
LENED_010809	-									GO:0046983 protein dimerization activity	2 out of 396 genes, 0.5%	64 out of 7417 genes, 0.9%	1	LENED_001302,LENED_001149
LENED_010822	-									GO:0016903 oxidoreductase activity, acting on the aldehyde or oxo group of donors	2 out of 396 genes, 0.5%	34 out of 7417 genes, 0.5%	1	LENED_002235,LENED_012699
LENED_010856	-									GO:0098772 molecular function regulator	4 out of 396 genes, 1.0%	107 out of 7417 genes, 1.4%	1	LENED_010224,LENED_007277,LENED_006619,LENED_010223
LENED_010858	GO:0006950;GO:0006950;									GO:1901363 heterocyclic compound binding	88 out of 396 genes, 22.2%	1993 out of 7417 genes, 26.9%	1	LENED_002009,LENED_008658,LENED_008841,LENED_009063,LENED_008396,LENED_009408,LENED_004886,LENED_006818,LENED_002734,LENED_002183,LENED_004098,LENED_011943,LENED_006098,LENED_002235,LENED_009350,LENED_007286,LENED_003354,LENED_006782,LENED_004623,LENED_002112,LENED_008058,LENED_005395,LENED_000015,LENED_003928,LENED_008134,LENED_002331,LENED_001955,LENED_012654,LENED_000689,LENED_007933,LENED_004…
LENED_010922	GO:0016740;GO:0016740;									GO:0016614 oxidoreductase activity, acting on CH-OH group of donors	10 out of 396 genes, 2.5%	103 out of 7417 genes, 1.4%	1	LENED_004531,LENED_011170,LENED_006388,LENED_002112,LENED_000926,LENED_004578,LENED_002235,LENED_011168,LENED_003928,LENED_001168
LENED_010979	-									GO:0016301 kinase activity	9 out of 396 genes, 2.3%	367 out of 7417 genes, 4.9%	1	LENED_004323,LENED_006782,LENED_005732,LENED_009418,LENED_003601,LENED_006408,LENED_009575,LENED_001955,LENED_003274
LENED_011003	-									GO:0016818 hydrolase activity, acting on acid anhydrides, in phosphorus-containing anhydrides	12 out of 396 genes, 3.0%	327 out of 7417 genes, 4.4%	1	LENED_004301,LENED_011226,LENED_011943,LENED_011795,LENED_007281,LENED_007540,LENED_006270,LENED_002736,LENED_004886,LENED_012338,LENED_002331,LENED_003354
LENED_011006	-									GO:0016740 transferase activity	44 out of 396 genes, 11.1%	1112 out of 7417 genes, 15.0%	1	LENED_003873,LENED_012307,LENED_002009,LENED_010681,LENED_009846,LENED_002734,LENED_004559,LENED_006790,LENED_005732,LENED_008716,LENED_011943,LENED_002509,LENED_000798,LENED_010754,LENED_002002,LENED_004438,LENED_012638,LENED_001673,LENED_009575,LENED_002165,LENED_005400,LENED_006782,LENED_010817,LENED_006270,LENED_005606,LENED_006902,LENED_006408,LENED_008773,LENED_003274,LENED_001955,LENED_001…
LENED_011111	-									GO:0004540 ribonuclease activity	3 out of 396 genes, 0.8%	34 out of 7417 genes, 0.5%	1	LENED_009350,LENED_011248,LENED_000139
LENED_011165	GO:0003824;GO:0003824;GO:0010181;GO:0016491;GO:0016491;GO:0016491;GO:0020037;GO:0020037;GO:0020037;GO:0046872;GO:0055114;GO:0055114;GO:0055114;									GO:0008238 exopeptidase activity	5 out of 396 genes, 1.3%	45 out of 7417 genes, 0.6%	1	LENED_009600,LENED_001040,LENED_007949,LENED_003239,LENED_012200
LENED_011168	GO:0016491;GO:0016614;GO:0016614;GO:0050660;GO:0050660;GO:0055114;GO:0055114;									GO:0016836 hydro-lyase activity	3 out of 396 genes, 0.8%	25 out of 7417 genes, 0.3%	1	LENED_007091,LENED_009941,LENED_006104
LENED_011170	GO:0016491;GO:0016614;GO:0016614;GO:0050660;GO:0050660;GO:0055114;GO:0055114;									GO:0046914 transition metal ion binding	30 out of 396 genes, 7.6%	488 out of 7417 genes, 6.6%	1	LENED_009878,LENED_012615,LENED_008057,LENED_008945,LENED_008841,LENED_001158,LENED_008058,LENED_001632,LENED_002417,LENED_006818,LENED_012338,LENED_002183,LENED_004595,LENED_001978,LENED_004098,LENED_009569,LENED_004206,LENED_009839,LENED_004943,LENED_000926,LENED_001775,LENED_010397,LENED_003065,LENED_003048,LENED_009941,LENED_004577,LENED_010087,LENED_012778,LENED_011422,LENED_012848
LENED_011246	-									GO:0034061 DNA polymerase activity	3 out of 396 genes, 0.8%	63 out of 7417 genes, 0.8%	1	LENED_012307,LENED_010817,LENED_007472
LENED_011248	GO:0003723;GO:0003723;GO:0004521;GO:0004521;GO:0004540;GO:0004540;GO:0090501;GO:0090502;									GO:0050661 NADP binding	3 out of 396 genes, 0.8%	41 out of 7417 genes, 0.6%	1	LENED_005452,LENED_012756,LENED_001168
LENED_011267	GO:0016020;GO:0016021;									GO:0030246 carbohydrate binding	4 out of 396 genes, 1.0%	49 out of 7417 genes, 0.7%	1	LENED_010422,LENED_002942,LENED_006463,LENED_005114
LENED_011290	-									GO:0032555 purine ribonucleotide binding	25 out of 396 genes, 6.3%	726 out of 7417 genes, 9.8%	1	LENED_004301,LENED_006782,LENED_002009,LENED_002867,LENED_002516,LENED_006270,LENED_004453,LENED_004886,LENED_000015,LENED_008134,LENED_012338,LENED_002331,LENED_001955,LENED_003274,LENED_004323,LENED_011226,LENED_005732,LENED_011943,LENED_009418,LENED_007281,LENED_007540,LENED_002736,LENED_002459,LENED_009575,LENED_003354
LENED_011291	-									GO:0003774 motor activity	2 out of 396 genes, 0.5%	23 out of 7417 genes, 0.3%	1	LENED_011943,LENED_011795
LENED_011345	-									GO:0004499 N,N-dimethylaniline monooxygenase activity	2 out of 396 genes, 0.5%	23 out of 7417 genes, 0.3%	1	LENED_005452,LENED_012756
LENED_011421	-									GO:0016746 transferase activity, transferring acyl groups	5 out of 396 genes, 1.3%	97 out of 7417 genes, 1.3%	1	LENED_010754,LENED_009292,LENED_005400,LENED_005606,LENED_010681
LENED_011491	-									GO:0032553 ribonucleotide binding	30 out of 396 genes, 7.6%	763 out of 7417 genes, 10.3%	1	LENED_004301,LENED_006782,LENED_002009,LENED_002867,LENED_004623,LENED_002516,LENED_006270,LENED_004453,LENED_004886,LENED_000015,LENED_008578,LENED_008134,LENED_012338,LENED_002331,LENED_011165,LENED_001955,LENED_003274,LENED_004323,LENED_011226,LENED_005732,LENED_011943,LENED_009418,LENED_007281,LENED_001499,LENED_007540,LENED_002736,LENED_002459,LENED_009575,LENED_010207,LENED_003354
LENED_011536	GO:0016491;GO:0016491;GO:0055114;									GO:0016830 carbon-carbon lyase activity	3 out of 396 genes, 0.8%	40 out of 7417 genes, 0.5%	1	LENED_009408,LENED_004802,LENED_012542
LENED_011565	GO:0016020;GO:0016021;									GO:0070001 aspartic-type peptidase activity	3 out of 396 genes, 0.8%	39 out of 7417 genes, 0.5%	1	LENED_005223,LENED_003807,LENED_007446
LENED_011621	GO:0008152;GO:0008152;GO:0016787;GO:0016787;									GO:0030554 adenyl nucleotide binding	24 out of 396 genes, 6.1%	615 out of 7417 genes, 8.3%	1	LENED_004301,LENED_006782,LENED_002009,LENED_002867,LENED_002516,LENED_006270,LENED_004453,LENED_004886,LENED_000015,LENED_008134,LENED_012338,LENED_002331,LENED_001955,LENED_003274,LENED_004323,LENED_011226,LENED_005732,LENED_011943,LENED_009418,LENED_007281,LENED_007540,LENED_002736,LENED_009575,LENED_003354
LENED_011639	-									GO:0001882 nucleoside binding	25 out of 396 genes, 6.3%	730 out of 7417 genes, 9.8%	1	LENED_004301,LENED_006782,LENED_002009,LENED_002867,LENED_002516,LENED_006270,LENED_004453,LENED_004886,LENED_000015,LENED_008134,LENED_012338,LENED_002331,LENED_001955,LENED_003274,LENED_004323,LENED_011226,LENED_005732,LENED_011943,LENED_009418,LENED_007281,LENED_007540,LENED_002736,LENED_002459,LENED_009575,LENED_003354
LENED_011651	GO:0016787;GO:0016787;									GO:0016741 transferase activity, transferring one-carbon groups	10 out of 396 genes, 2.5%	155 out of 7417 genes, 2.1%	1	LENED_006790,LENED_002009,LENED_006270,LENED_002509,LENED_000798,LENED_002002,LENED_009846,LENED_001673,LENED_001357,LENED_010443
LENED_011693	GO:0004601;GO:0004601;GO:0004601;GO:0006979;GO:0006979;GO:0016491;GO:0020037;GO:0020037;GO:0020037;GO:0046872;GO:0055114;GO:0055114;GO:0055114;GO:0098869;									GO:0071949 FAD binding	3 out of 396 genes, 0.8%	63 out of 7417 genes, 0.8%	1	LENED_009854,LENED_010130,LENED_006098
LENED_011699	GO:0016020;GO:0016021;GO:0016021;GO:0016021;GO:0055085;GO:0055085;									GO:0016853 isomerase activity	5 out of 396 genes, 1.3%	88 out of 7417 genes, 1.2%	1	LENED_012041,LENED_003083,LENED_009208,LENED_012509,LENED_005967
LENED_011716	GO:0016020;GO:0016021;									GO:0003676 nucleic acid binding	26 out of 396 genes, 6.6%	964 out of 7417 genes, 13.0%	1	LENED_001149,LENED_008057,LENED_001026,LENED_006270,LENED_011248,LENED_009063,LENED_008058,LENED_009169,LENED_004886,LENED_005395,LENED_012338,LENED_002183,LENED_008297,LENED_012654,LENED_004098,LENED_007933,LENED_010808,LENED_007281,LENED_000139,LENED_002718,LENED_004017,LENED_009350,LENED_007286,LENED_002962,LENED_007472,LENED_012854
LENED_011757	-									GO:0004518 nuclease activity	5 out of 396 genes, 1.3%	86 out of 7417 genes, 1.2%	1	LENED_009350,LENED_007472,LENED_011248,LENED_003785,LENED_000139
LENED_011769	GO:0016020;GO:0016021;									GO:0003779 actin binding	2 out of 396 genes, 0.5%	33 out of 7417 genes, 0.4%	1	LENED_011943,LENED_010753
LENED_011884	GO:0004129;GO:0004129;GO:0016020;GO:0016021;GO:0022900;GO:1902600;									GO:0004527 exonuclease activity	2 out of 396 genes, 0.5%	28 out of 7417 genes, 0.4%	1	LENED_007472,LENED_003785
LENED_011916	-									GO:0016757 transferase activity, transferring glycosyl groups	5 out of 396 genes, 1.3%	106 out of 7417 genes, 1.4%	1	LENED_004559,LENED_004154,LENED_008535,LENED_005221,LENED_012848
LENED_012015	-									GO:0005198 structural molecule activity	5 out of 396 genes, 1.3%	148 out of 7417 genes, 2.0%	1	LENED_012872,LENED_012873,LENED_004538,LENED_002154,LENED_006371
LENED_012039	-									GO:0016859 cis-trans isomerase activity	2 out of 396 genes, 0.5%	23 out of 7417 genes, 0.3%	1	LENED_009208,LENED_005967
LENED_012073	GO:0016020;GO:0016021;									GO:0008168 methyltransferase activity	10 out of 396 genes, 2.5%	148 out of 7417 genes, 2.0%	1	LENED_006790,LENED_002009,LENED_006270,LENED_002509,LENED_000798,LENED_002002,LENED_009846,LENED_001673,LENED_001357,LENED_010443
LENED_012121	-									GO:0003746 translation elongation factor activity	2 out of 396 genes, 0.5%	19 out of 7417 genes, 0.3%	1	LENED_008297,LENED_002718
LENED_012173	-									GO:0015399 primary active transmembrane transporter activity	3 out of 396 genes, 0.8%	53 out of 7417 genes, 0.7%	1	LENED_004301,LENED_011226,LENED_002331
LENED_012188	-									GO:0022892 substrate-specific transporter activity	7 out of 396 genes, 1.8%	206 out of 7417 genes, 2.8%	1	LENED_003279,LENED_011226,LENED_011884,LENED_007137,LENED_005308,LENED_007085,LENED_006958
LENED_012200	GO:0006508;GO:0006751;GO:0006751;GO:0016020;GO:0016021;GO:0036374;GO:0036374;									GO:0004721 phosphoprotein phosphatase activity	2 out of 396 genes, 0.5%	47 out of 7417 genes, 0.6%	1	LENED_011821,LENED_012797
LENED_012213	GO:0004843;GO:0005622;GO:0006508;GO:0006511;GO:0006511;GO:0008233;GO:0008234;GO:0016787;GO:0016787;GO:0036459;									GO:0004857 enzyme inhibitor activity	2 out of 396 genes, 0.5%	10 out of 7417 genes, 0.1%	1	LENED_010224,LENED_010223
LENED_012235	-									GO:0003700 transcription factor activity, sequence-specific DNA binding	7 out of 396 genes, 1.8%	172 out of 7417 genes, 2.3%	1	LENED_012615,LENED_010261,LENED_008057,LENED_010087,LENED_002183,LENED_001978,LENED_004098
LENED_012306	-									GO:0001071 nucleic acid binding transcription factor activity	7 out of 396 genes, 1.8%	172 out of 7417 genes, 2.3%	1	LENED_012615,LENED_010261,LENED_008057,LENED_010087,LENED_002183,LENED_001978,LENED_004098
LENED_012307	GO:0003964;GO:0003964;GO:0006278;									GO:0030414 peptidase inhibitor activity	2 out of 396 genes, 0.5%	5 out of 7417 genes, 0.1%	1	LENED_010224,LENED_010223
LENED_012381	GO:0003824;GO:0003824;									GO:0016820 hydrolase activity, acting on acid anhydrides, catalyzing transmembrane movement of substances	3 out of 396 genes, 0.8%	53 out of 7417 genes, 0.7%	1	LENED_004301,LENED_011226,LENED_002331
LENED_012426	-									GO:0001871 pattern binding	3 out of 396 genes, 0.8%	27 out of 7417 genes, 0.4%	1	LENED_010422,LENED_002942,LENED_006463
LENED_012513	-									GO:0022804 active transmembrane transporter activity	3 out of 396 genes, 0.8%	71 out of 7417 genes, 1.0%	1	LENED_004301,LENED_011226,LENED_002331
LENED_012523	GO:0004553;GO:0005975;GO:0016787;GO:0016787;									GO:0004180 carboxypeptidase activity	2 out of 396 genes, 0.5%	20 out of 7417 genes, 0.3%	1	LENED_001040,LENED_003239
LENED_012542	GO:0000287;GO:0000287;GO:0003824;GO:0003824;GO:0016831;GO:0016831;GO:0030976;GO:0030976;GO:0046872;									GO:0044877 macromolecular complex binding	4 out of 396 genes, 1.0%	92 out of 7417 genes, 1.2%	1	LENED_001302,LENED_002867,LENED_011943,LENED_006270
LENED_012607	-									GO:0008270 zinc ion binding	14 out of 396 genes, 3.5%	300 out of 7417 genes, 4.0%	1	LENED_012615,LENED_008057,LENED_004943,LENED_001158,LENED_000926,LENED_008058,LENED_009941,LENED_004577,LENED_010087,LENED_012338,LENED_001978,LENED_002183,LENED_004098,LENED_012848
LENED_012636	-									GO:0016838 carbon-oxygen lyase activity, acting on phosphates	2 out of 396 genes, 0.5%	4 out of 7417 genes, 0.1%	1	LENED_002191,LENED_009444
LENED_012637	GO:0005634;GO:0006351;GO:0006355;									GO:0004866 endopeptidase inhibitor activity	2 out of 396 genes, 0.5%	5 out of 7417 genes, 0.1%	1	LENED_010224,LENED_010223
LENED_012653	-									GO:0048037 cofactor binding	25 out of 396 genes, 6.3%	309 out of 7417 genes, 4.2%	1	LENED_004623,LENED_011170,LENED_006388,LENED_002112,LENED_010130,LENED_009408,LENED_011168,LENED_003928,LENED_008578,LENED_005494,LENED_003083,LENED_002734,LENED_011165,LENED_009854,LENED_004531,LENED_001499,LENED_006098,LENED_005452,LENED_004578,LENED_004438,LENED_002235,LENED_012756,LENED_001168,LENED_010207,LENED_012542
LENED_012654	GO:0003677;GO:0003677;									GO:0032549 ribonucleoside binding	25 out of 396 genes, 6.3%	729 out of 7417 genes, 9.8%	1	LENED_004301,LENED_006782,LENED_002009,LENED_002867,LENED_002516,LENED_006270,LENED_004453,LENED_004886,LENED_000015,LENED_008134,LENED_012338,LENED_002331,LENED_001955,LENED_003274,LENED_004323,LENED_011226,LENED_005732,LENED_011943,LENED_009418,LENED_007281,LENED_007540,LENED_002736,LENED_002459,LENED_009575,LENED_003354
LENED_012721	-									GO:0046872 metal ion binding	51 out of 396 genes, 12.9%	868 out of 7417 genes, 11.7%	1	LENED_009878,LENED_008658,LENED_008057,LENED_008841,LENED_001158,LENED_002417,LENED_001632,LENED_011608,LENED_006818,LENED_012338,LENED_002183,LENED_011165,LENED_001978,LENED_004098,LENED_004943,LENED_007540,LENED_011693,LENED_000926,LENED_010754,LENED_001775,LENED_001019,LENED_009600,LENED_010087,LENED_009979,LENED_012542,LENED_002272,LENED_012615,LENED_008295,LENED_008945,LENED_002112,LENED_008…
LENED_012783	-									GO:0001883 purine nucleoside binding	25 out of 396 genes, 6.3%	726 out of 7417 genes, 9.8%	1	LENED_004301,LENED_006782,LENED_002009,LENED_002867,LENED_002516,LENED_006270,LENED_004453,LENED_004886,LENED_000015,LENED_008134,LENED_012338,LENED_002331,LENED_001955,LENED_003274,LENED_004323,LENED_011226,LENED_005732,LENED_011943,LENED_009418,LENED_007281,LENED_007540,LENED_002736,LENED_002459,LENED_009575,LENED_003354
LENED_012787	-									GO:0008324 cation transmembrane transporter activity	2 out of 396 genes, 0.5%	110 out of 7417 genes, 1.5%	1	LENED_011226,LENED_011884
LENED_012797	GO:0006470;GO:0006470;GO:0008138;GO:0008138;GO:0016311;GO:0016311;GO:0016791;GO:0016791;									GO:0022857 transmembrane transporter activity	12 out of 396 genes, 3.0%	273 out of 7417 genes, 3.7%	1	LENED_004301,LENED_011226,LENED_011884,LENED_007137,LENED_010656,LENED_008976,LENED_005762,LENED_003279,LENED_005308,LENED_002331,LENED_007085,LENED_006958
LENED_012805	-									GO:0050662 coenzyme binding	22 out of 396 genes, 5.6%	253 out of 7417 genes, 3.4%	1	LENED_004623,LENED_011170,LENED_006388,LENED_002112,LENED_010130,LENED_011168,LENED_003928,LENED_008578,LENED_005494,LENED_003083,LENED_011165,LENED_009854,LENED_004531,LENED_001499,LENED_006098,LENED_005452,LENED_004578,LENED_002235,LENED_012756,LENED_001168,LENED_010207,LENED_012542
LENED_012848	GO:0003950;GO:0003950;GO:0006355;GO:0008270;									GO:0016773 phosphotransferase activity, alcohol group as acceptor	5 out of 396 genes, 1.3%	246 out of 7417 genes, 3.3%	1	LENED_004323,LENED_006782,LENED_005732,LENED_009575,LENED_001955
LENED_012854	GO:0003677;GO:0003677;GO:0043565;									GO:0061134 peptidase regulator activity	2 out of 396 genes, 0.5%	9 out of 7417 genes, 0.1%	1	LENED_010224,LENED_010223
LENED_012871	-									GO:0004521 endoribonuclease activity	3 out of 396 genes, 0.8%	28 out of 7417 genes, 0.4%	1	LENED_009350,LENED_011248,LENED_000139
LENED_012873	GO:0005199;GO:0005199;GO:0005576;GO:0005618;GO:0009277;GO:0009277;									GO:0008194 UDP-glycosyltransferase activity	2 out of 396 genes, 0.5%	17 out of 7417 genes, 0.2%	1	LENED_004154,LENED_005221
LENED_012941	-									GO:0005488 binding	136 out of 396 genes, 34.3%	3281 out of 7417 genes, 44.2%	1	LENED_002009,LENED_008841,LENED_001158,LENED_008396,LENED_009408,LENED_004886,LENED_002734,LENED_002183,LENED_002235,LENED_010087,LENED_007286,LENED_006782,LENED_012615,LENED_011829,LENED_005395,LENED_003928,LENED_010753,LENED_005114,LENED_000689,LENED_007933,LENED_010808,LENED_009418,LENED_004531,LENED_011016,LENED_009839,LENED_007281,LENED_001499,LENED_000139,LENED_010397,LENED_004017,LENED_010…
										GO:0043492 ATPase activity, coupled to movement of substances	3 out of 396 genes, 0.8%	58 out of 7417 genes, 0.8%	1	LENED_004301,LENED_011226,LENED_002331
										GO:0016831 carboxy-lyase activity	3 out of 396 genes, 0.8%	27 out of 7417 genes, 0.4%	1	LENED_009408,LENED_004802,LENED_012542
										GO:0043168 anion binding	44 out of 396 genes, 11.1%	999 out of 7417 genes, 13.5%	1	LENED_002009,LENED_011170,LENED_006388,LENED_009408,LENED_004886,LENED_012338,LENED_002734,LENED_011165,LENED_005732,LENED_011943,LENED_007540,LENED_006098,LENED_004438,LENED_009575,LENED_003354,LENED_012542,LENED_004301,LENED_006782,LENED_002867,LENED_002516,LENED_004623,LENED_006270,LENED_004453,LENED_010130,LENED_011168,LENED_000015,LENED_008578,LENED_003928,LENED_008134,LENED_009938,LENED_002…
										GO:0032559 adenyl ribonucleotide binding	24 out of 396 genes, 6.1%	614 out of 7417 genes, 8.3%	1	LENED_004301,LENED_006782,LENED_002009,LENED_002867,LENED_002516,LENED_006270,LENED_004453,LENED_004886,LENED_000015,LENED_008134,LENED_012338,LENED_002331,LENED_001955,LENED_003274,LENED_004323,LENED_011226,LENED_005732,LENED_011943,LENED_009418,LENED_007281,LENED_007540,LENED_002736,LENED_009575,LENED_003354
										GO:0005524 ATP binding	24 out of 396 genes, 6.1%	614 out of 7417 genes, 8.3%	1	LENED_004301,LENED_006782,LENED_002009,LENED_002867,LENED_002516,LENED_006270,LENED_004453,LENED_004886,LENED_000015,LENED_008134,LENED_012338,LENED_002331,LENED_001955,LENED_003274,LENED_004323,LENED_011226,LENED_005732,LENED_011943,LENED_009418,LENED_007281,LENED_007540,LENED_002736,LENED_009575,LENED_003354
										GO:0005506 iron ion binding	14 out of 396 genes, 3.5%	152 out of 7417 genes, 2.0%	1	LENED_009569,LENED_009878,LENED_004206,LENED_009839,LENED_008945,LENED_008841,LENED_001775,LENED_010397,LENED_003065,LENED_001632,LENED_003048,LENED_006818,LENED_004595,LENED_011422
										GO:0016758 transferase activity, transferring hexosyl groups	3 out of 396 genes, 0.8%	61 out of 7417 genes, 0.8%	1	LENED_004154,LENED_008535,LENED_005221
										GO:0008235 metalloexopeptidase activity	2 out of 396 genes, 0.5%	11 out of 7417 genes, 0.1%	1	LENED_009600,LENED_003239
										GO:0004553 hydrolase activity, hydrolyzing O-glycosyl compounds	17 out of 396 genes, 4.3%	197 out of 7417 genes, 2.7%	1	LENED_005053,LENED_012699,LENED_006227,LENED_002942,LENED_004619,LENED_001073,LENED_005114,LENED_005265,LENED_001677,LENED_005589,LENED_001768,LENED_004582,LENED_008418,LENED_001271,LENED_006463,LENED_012523,LENED_009172
										GO:0015405 P-P-bond-hydrolysis-driven transmembrane transporter activity	3 out of 396 genes, 0.8%	53 out of 7417 genes, 0.7%	1	LENED_004301,LENED_011226,LENED_002331
										GO:0004190 aspartic-type endopeptidase activity	3 out of 396 genes, 0.8%	39 out of 7417 genes, 0.5%	1	LENED_005223,LENED_003807,LENED_007446
										GO:0008236 serine-type peptidase activity	3 out of 396 genes, 0.8%	62 out of 7417 genes, 0.8%	1	LENED_001040,LENED_002600,LENED_008185
										GO:0005507 copper ion binding	2 out of 396 genes, 0.5%	24 out of 7417 genes, 0.3%	1	LENED_002417,LENED_012778
										GO:0003682 chromatin binding	3 out of 396 genes, 0.8%	19 out of 7417 genes, 0.3%	1	LENED_001302,LENED_002867,LENED_006270
										GO:0030170 pyridoxal phosphate binding	3 out of 396 genes, 0.8%	46 out of 7417 genes, 0.6%	1	LENED_009408,LENED_004438,LENED_002734
										GO:0016462 pyrophosphatase activity	12 out of 396 genes, 3.0%	325 out of 7417 genes, 4.4%	1	LENED_004301,LENED_011226,LENED_011943,LENED_011795,LENED_007281,LENED_007540,LENED_006270,LENED_002736,LENED_004886,LENED_012338,LENED_002331,LENED_003354
										GO:0051213 dioxygenase activity	3 out of 396 genes, 0.8%	35 out of 7417 genes, 0.5%	1	LENED_001775,LENED_002186,LENED_001609
										GO:0061135 endopeptidase regulator activity	2 out of 396 genes, 0.5%	6 out of 7417 genes, 0.1%	1	LENED_010224,LENED_010223
										GO:0010181 FMN binding	5 out of 396 genes, 1.3%	37 out of 7417 genes, 0.5%	1	LENED_008578,LENED_004623,LENED_001499,LENED_011165,LENED_010207
										GO:0022890 inorganic cation transmembrane transporter activity	2 out of 396 genes, 0.5%	91 out of 7417 genes, 1.2%	1	LENED_011226,LENED_011884
										GO:0017076 purine nucleotide binding	25 out of 396 genes, 6.3%	728 out of 7417 genes, 9.8%	1	LENED_004301,LENED_006782,LENED_002009,LENED_002867,LENED_002516,LENED_006270,LENED_004453,LENED_004886,LENED_000015,LENED_008134,LENED_012338,LENED_002331,LENED_001955,LENED_003274,LENED_004323,LENED_011226,LENED_005732,LENED_011943,LENED_009418,LENED_007281,LENED_007540,LENED_002736,LENED_002459,LENED_009575,LENED_003354
										GO:0005215 transporter activity	13 out of 396 genes, 3.3%	316 out of 7417 genes, 4.3%	1	LENED_004301,LENED_011226,LENED_011884,LENED_007137,LENED_010656,LENED_008976,LENED_005762,LENED_004654,LENED_003279,LENED_005308,LENED_002331,LENED_007085,LENED_006958
										GO:0003723 RNA binding	7 out of 396 genes, 1.8%	334 out of 7417 genes, 4.5%	1	LENED_007933,LENED_009350,LENED_007286,LENED_011248,LENED_008297,LENED_002718,LENED_000139
										GO:0004386 helicase activity	3 out of 396 genes, 0.8%	100 out of 7417 genes, 1.3%	1	LENED_004886,LENED_012338,LENED_007281
										GO:0016829 lyase activity	12 out of 396 genes, 3.0%	118 out of 7417 genes, 1.6%	1	LENED_009981,LENED_009292,LENED_004566,LENED_010808,LENED_009444,LENED_006104,LENED_009408,LENED_002191,LENED_007091,LENED_009941,LENED_004802,LENED_012542
										GO:0036374 glutathione hydrolase activity	2 out of 396 genes, 0.5%	7 out of 7417 genes, 0.1%	1	LENED_007949,LENED_012200
										GO:0097367 carbohydrate derivative binding	31 out of 396 genes, 7.8%	779 out of 7417 genes, 10.5%	1	LENED_004301,LENED_006782,LENED_002009,LENED_002867,LENED_004623,LENED_002516,LENED_006270,LENED_004453,LENED_006227,LENED_004886,LENED_000015,LENED_008578,LENED_008134,LENED_012338,LENED_002331,LENED_011165,LENED_001955,LENED_003274,LENED_004323,LENED_011226,LENED_005732,LENED_011943,LENED_009418,LENED_007281,LENED_001499,LENED_007540,LENED_002736,LENED_002459,LENED_009575,LENED_010207,LENED_003…
										GO:0042623 ATPase activity, coupled	3 out of 396 genes, 0.8%	104 out of 7417 genes, 1.4%	1	LENED_004301,LENED_011226,LENED_002331
										GO:0016788 hydrolase activity, acting on ester bonds	12 out of 396 genes, 3.0%	233 out of 7417 genes, 3.1%	1	LENED_011248,LENED_012797,LENED_000139,LENED_001095,LENED_011821,LENED_001779,LENED_001617,LENED_009350,LENED_007472,LENED_004287,LENED_000689,LENED_003785
										GO:0016798 hydrolase activity, acting on glycosyl bonds	17 out of 396 genes, 4.3%	209 out of 7417 genes, 2.8%	1	LENED_005053,LENED_012699,LENED_006227,LENED_002942,LENED_004619,LENED_001073,LENED_005114,LENED_005265,LENED_001677,LENED_005589,LENED_001768,LENED_004582,LENED_008418,LENED_001271,LENED_006463,LENED_012523,LENED_009172
										GO:0052689 carboxylic ester hydrolase activity	2 out of 396 genes, 0.5%	21 out of 7417 genes, 0.3%	1	LENED_001617,LENED_004287
										GO:0016791 phosphatase activity	2 out of 396 genes, 0.5%	74 out of 7417 genes, 1.0%	1	LENED_011821,LENED_012797
										GO:0097159 organic cyclic compound binding	88 out of 396 genes, 22.2%	1994 out of 7417 genes, 26.9%	1	LENED_002009,LENED_008658,LENED_008841,LENED_009063,LENED_008396,LENED_009408,LENED_004886,LENED_006818,LENED_002734,LENED_002183,LENED_004098,LENED_011943,LENED_006098,LENED_002235,LENED_009350,LENED_007286,LENED_003354,LENED_006782,LENED_004623,LENED_002112,LENED_008058,LENED_005395,LENED_000015,LENED_003928,LENED_008134,LENED_002331,LENED_001955,LENED_012654,LENED_000689,LENED_007933,LENED_004…
										GO:0032550 purine ribonucleoside binding	25 out of 396 genes, 6.3%	726 out of 7417 genes, 9.8%	1	LENED_004301,LENED_006782,LENED_002009,LENED_002867,LENED_002516,LENED_006270,LENED_004453,LENED_004886,LENED_000015,LENED_008134,LENED_012338,LENED_002331,LENED_001955,LENED_003274,LENED_004323,LENED_011226,LENED_005732,LENED_011943,LENED_009418,LENED_007281,LENED_007540,LENED_002736,LENED_002459,LENED_009575,LENED_003354
										GO:0035639 purine ribonucleoside triphosphate binding	25 out of 396 genes, 6.3%	726 out of 7417 genes, 9.8%	1	LENED_004301,LENED_006782,LENED_002009,LENED_002867,LENED_002516,LENED_006270,LENED_004453,LENED_004886,LENED_000015,LENED_008134,LENED_012338,LENED_002331,LENED_001955,LENED_003274,LENED_004323,LENED_011226,LENED_005732,LENED_011943,LENED_009418,LENED_007281,LENED_007540,LENED_002736,LENED_002459,LENED_009575,LENED_003354
										GO:0008237 metallopeptidase activity	2 out of 396 genes, 0.5%	45 out of 7417 genes, 0.6%	1	LENED_009600,LENED_003239
										GO:0000166 nucleotide binding	46 out of 396 genes, 11.6%	973 out of 7417 genes, 13.1%	1	LENED_002009,LENED_011170,LENED_006388,LENED_004886,LENED_012338,LENED_011165,LENED_005732,LENED_011943,LENED_007540,LENED_006098,LENED_002235,LENED_001168,LENED_009575,LENED_003354,LENED_004301,LENED_006782,LENED_002867,LENED_004623,LENED_002516,LENED_006270,LENED_004453,LENED_002112,LENED_010130,LENED_011168,LENED_000015,LENED_008578,LENED_003928,LENED_008134,LENED_002331,LENED_003274,LENED_001…
										GO:0043565 sequence-specific DNA binding	4 out of 396 genes, 1.0%	54 out of 7417 genes, 0.7%	1	LENED_010808,LENED_006270,LENED_012854,LENED_004098
										GO:0004175 endopeptidase activity	5 out of 396 genes, 1.3%	106 out of 7417 genes, 1.4%	1	LENED_005223,LENED_003807,LENED_002600,LENED_008185,LENED_007446
										GO:0030234 enzyme regulator activity	3 out of 396 genes, 0.8%	67 out of 7417 genes, 0.9%	1	LENED_010224,LENED_006619,LENED_010223
										GO:0042578 phosphoric ester hydrolase activity	2 out of 396 genes, 0.5%	96 out of 7417 genes, 1.3%	1	LENED_011821,LENED_012797
										GO:0008242 omega peptidase activity	2 out of 396 genes, 0.5%	7 out of 7417 genes, 0.1%	1	LENED_007949,LENED_012200
										GO:0000981 RNA polymerase II transcription factor activity, sequence-specific DNA binding	5 out of 396 genes, 1.3%	114 out of 7417 genes, 1.5%	1	LENED_012615,LENED_008057,LENED_010087,LENED_002183,LENED_001978
										GO:1901265 nucleoside phosphate binding	46 out of 396 genes, 11.6%	973 out of 7417 genes, 13.1%	1	LENED_002009,LENED_011170,LENED_006388,LENED_004886,LENED_012338,LENED_011165,LENED_005732,LENED_011943,LENED_007540,LENED_006098,LENED_002235,LENED_001168,LENED_009575,LENED_003354,LENED_004301,LENED_006782,LENED_002867,LENED_004623,LENED_002516,LENED_006270,LENED_004453,LENED_002112,LENED_010130,LENED_011168,LENED_000015,LENED_008578,LENED_003928,LENED_008134,LENED_002331,LENED_003274,LENED_001…
										GO:0016874 ligase activity	3 out of 396 genes, 0.8%	130 out of 7417 genes, 1.8%	1	LENED_000894,LENED_010695,LENED_004943
										GO:0003964 RNA-directed DNA polymerase activity	2 out of 396 genes, 0.5%	48 out of 7417 genes, 0.6%	1	LENED_012307,LENED_010817
										GO:0016817 hydrolase activity, acting on acid anhydrides	12 out of 396 genes, 3.0%	329 out of 7417 genes, 4.4%	1	LENED_004301,LENED_011226,LENED_011943,LENED_011795,LENED_007281,LENED_007540,LENED_006270,LENED_002736,LENED_004886,LENED_012338,LENED_002331,LENED_003354
										GO:0005515 protein binding	15 out of 396 genes, 3.8%	824 out of 7417 genes, 11.1%	1	LENED_001302,LENED_007859,LENED_001149,LENED_003827,LENED_006383,LENED_011943,LENED_006270,LENED_003828,LENED_004657,LENED_005806,LENED_011352,LENED_009162,LENED_010753,LENED_003789,LENED_003354
										GO:0016787 hydrolase activity	93 out of 396 genes, 23.5%	1433 out of 7417 genes, 19.3%	1	LENED_010422,LENED_006329,LENED_001607,LENED_010490,LENED_012699,LENED_004886,LENED_001779,LENED_000908,LENED_005223,LENED_011651,LENED_003324,LENED_011943,LENED_008458,LENED_010224,LENED_009350,LENED_012523,LENED_009172,LENED_004802,LENED_003354,LENED_008336,LENED_008226,LENED_005053,LENED_007176,LENED_011795,LENED_005086,LENED_000015,LENED_004804,LENED_002331,LENED_007446,LENED_005114,LENED_000…
										GO:0016835 carbon-oxygen lyase activity	5 out of 396 genes, 1.3%	33 out of 7417 genes, 0.4%	1	LENED_007091,LENED_002191,LENED_009941,LENED_009444,LENED_006104
										GO:0016887 ATPase activity	7 out of 396 genes, 1.8%	145 out of 7417 genes, 2.0%	1	LENED_004301,LENED_011226,LENED_002331,LENED_007540,LENED_006270,LENED_002736,LENED_003354
										GO:0016616 oxidoreductase activity, acting on the CH-OH group of donors, NAD or NADP as acceptor	6 out of 396 genes, 1.5%	50 out of 7417 genes, 0.7%	1	LENED_004578,LENED_002235,LENED_001168,LENED_004531,LENED_002112,LENED_000926
										GO:0030247 polysaccharide binding	3 out of 396 genes, 0.8%	27 out of 7417 genes, 0.4%	1	LENED_010422,LENED_002942,LENED_006463
										GO:0043169 cation binding	51 out of 396 genes, 12.9%	873 out of 7417 genes, 11.8%	1	LENED_009878,LENED_008658,LENED_008057,LENED_008841,LENED_001158,LENED_002417,LENED_001632,LENED_011608,LENED_006818,LENED_012338,LENED_002183,LENED_011165,LENED_001978,LENED_004098,LENED_004943,LENED_007540,LENED_011693,LENED_000926,LENED_010754,LENED_001775,LENED_001019,LENED_009600,LENED_010087,LENED_009979,LENED_012542,LENED_002272,LENED_012615,LENED_008295,LENED_008945,LENED_002112,LENED_008…
										GO:0003777 microtubule motor activity	2 out of 396 genes, 0.5%	21 out of 7417 genes, 0.3%	1	LENED_011943,LENED_011795
										GO:0004519 endonuclease activity	4 out of 396 genes, 1.0%	55 out of 7417 genes, 0.7%	1	LENED_009350,LENED_011248,LENED_003785,LENED_000139
										GO:0003755 peptidyl-prolyl cis-trans isomerase activity	2 out of 396 genes, 0.5%	23 out of 7417 genes, 0.3%	1	LENED_009208,LENED_005967
										GO:0019842 vitamin binding	2 out of 396 genes, 0.5%	15 out of 7417 genes, 0.2%	1	LENED_009938,LENED_012542
										GO:0043167 ion binding	90 out of 396 genes, 22.7%	1796 out of 7417 genes, 24.2%	1	LENED_002009,LENED_008658,LENED_008841,LENED_001158,LENED_009408,LENED_004886,LENED_006818,LENED_002734,LENED_002183,LENED_001978,LENED_004098,LENED_011943,LENED_006098,LENED_010754,LENED_010087,LENED_003354,LENED_002272,LENED_006782,LENED_012615,LENED_004623,LENED_002112,LENED_008058,LENED_000015,LENED_003928,LENED_008134,LENED_002331,LENED_001955,LENED_000689,LENED_009418,LENED_009839,LENED_007…
										GO:0030248 cellulose binding	3 out of 396 genes, 0.8%	23 out of 7417 genes, 0.3%	1	LENED_010422,LENED_002942,LENED_006463
										GO:0004252 serine-type endopeptidase activity	2 out of 396 genes, 0.5%	31 out of 7417 genes, 0.4%	1	LENED_002600,LENED_008185
										GO:0045330 aspartyl esterase activity	2 out of 396 genes, 0.5%	4 out of 7417 genes, 0.1%	1	LENED_001617,LENED_004287
										GO:0016701 oxidoreductase activity, acting on single donors with incorporation of molecular oxygen	2 out of 396 genes, 0.5%	19 out of 7417 genes, 0.3%	1	LENED_001775,LENED_007629
										GO:0016779 nucleotidyltransferase activity	4 out of 396 genes, 1.0%	141 out of 7417 genes, 1.9%	1	LENED_003873,LENED_012307,LENED_010817,LENED_007472
										GO:0042626 ATPase activity, coupled to transmembrane movement of substances	3 out of 396 genes, 0.8%	52 out of 7417 genes, 0.7%	1	LENED_004301,LENED_011226,LENED_002331
										GO:0017171 serine hydrolase activity	3 out of 396 genes, 0.8%	62 out of 7417 genes, 0.8%	1	LENED_001040,LENED_002600,LENED_008185
										GO:0051287 NAD binding	4 out of 396 genes, 1.0%	41 out of 7417 genes, 0.6%	1	LENED_004578,LENED_002235,LENED_004531,LENED_002112
										GO:0016772 transferase activity, transferring phosphorus-containing groups	14 out of 396 genes, 3.5%	520 out of 7417 genes, 7.0%	1	LENED_004323,LENED_003873,LENED_012307,LENED_006782,LENED_005732,LENED_010817,LENED_009418,LENED_003601,LENED_010754,LENED_006408,LENED_009575,LENED_007472,LENED_001955,LENED_003274
										GO:0036094 small molecule binding	48 out of 396 genes, 12.1%	991 out of 7417 genes, 13.4%	1	LENED_002009,LENED_011170,LENED_006388,LENED_004886,LENED_012338,LENED_011165,LENED_005732,LENED_011943,LENED_007540,LENED_006098,LENED_002235,LENED_001168,LENED_009575,LENED_003354,LENED_012542,LENED_004301,LENED_006782,LENED_002867,LENED_004623,LENED_002516,LENED_006270,LENED_004453,LENED_002112,LENED_010130,LENED_011168,LENED_000015,LENED_008578,LENED_003928,LENED_008134,LENED_009938,LENED_002…

## Sheet: Supplementary table S8
	KEGG Enrichment Analysis
Category	Pathway	Up_Number	Down_Number	DEG_number	Total_number	FDR	P-value	-Log10(P-Value)
Cellular Processes	Cell cycle - yeast	3	5	8	68	0.121639	0.00231693	2.63509
	Meiosis - yeast	1	4	5	50	0.219169	0.0296142	1.5285
	Cell cycle	0	4	4	45	0.325159	0.0716534	1.14476
	Regulation of autophagy	2	0	2	13	0.325159	0.074322	1.12888
	Regulation of mitophagy - yeast	2	0	2	32	0.534942	0.311383	0.506706
	Peroxisome	1	1	2	48	0.640662	0.508696	0.293542
	Oocyte meiosis	0	1	1	34	0.786495	0.70603	0.151177
	Lysosome	0	1	1	36	0.786495	0.726572	0.138722
Environmental Information Processing	FoxO signaling pathway	2	0	2	19	0.427287	0.142429	0.846402
	NF-kappa B signaling pathway	0	1	1	5	0.472536	0.164058	0.785003
	AMPK signaling pathway	0	2	2	22	0.472536	0.180058	0.744589
	TNF signaling pathway	0	1	1	7	0.475592	0.221943	0.653759
	VEGF signaling pathway	0	1	1	11	0.534942	0.32606	0.486703
	Phosphatidylinositol signaling system	0	1	1	19	0.633384	0.494643	0.305708
	MAPK signaling pathway - yeast	1	1	2	60	0.744389	0.630959	0.199999
Genetic Information Processing	DNA replication	0	3	3	26	0.321558	0.0612491	1.2129
	Protein processing in endoplasmic reticulum	1	3	4	71	0.484901	0.238678	0.622187
	Base excision repair	0	1	1	17	0.623037	0.456894	0.340185
	Homologous recombination	0	1	1	17	0.623037	0.456894	0.340185
	Protein export	0	1	1	19	0.633384	0.494643	0.305708
	Ubiquitin mediated proteolysis	1	1	2	49	0.64214	0.519828	0.28414
	Nucleotide excision repair	0	1	1	32	0.780606	0.68396	0.164969
	mRNA surveillance pathway	0	1	1	44	0.817575	0.79545	0.099387
	RNA transport	0	2	2	85	0.817575	0.808772	0.0921739
	RNA degradation	1	0	1	46	0.817575	0.809789	0.0916283
	Ribosome	1	0	1	99	0.97276	0.97276	0.0119943
Metabolism	Pentose and glucuronate interconversions	6	0	6	25	0.017834	0.000169848	3.76994
	Cyanoamino acid metabolism	4	0	4	21	0.129388	0.00546605	2.26233
	Taurine and hypotaurine metabolism	2	1	3	11	0.129388	0.00568959	2.24492
	Fatty acid metabolism	1	3	4	22	0.129388	0.00650222	2.18694
	Naphthalene degradation	1	2	3	12	0.129388	0.00739359	2.13114
	Biosynthesis of unsaturated fatty acids	1	2	3	13	0.140522	0.00936813	2.02835
	Starch and sucrose metabolism	5	1	6	55	0.154772	0.0117922	1.92841
	Arachidonic acid metabolism	1	1	2	6	0.191953	0.0167729	1.77539
	Methane metabolism	3	0	3	17	0.191953	0.0201094	1.6966
	Fatty acid biosynthesis	1	1	2	7	0.200785	0.0229468	1.63928
	Degradation of aromatic compounds	1	2	3	19	0.219169	0.0272351	1.56487
	Linoleic acid metabolism	0	1	1	1	0.219169	0.0351822	1.45368
	Dioxin degradation	0	2	2	9	0.219169	0.0375719	1.42514
	Polycyclic aromatic hydrocarbon degradation	0	2	2	9	0.219169	0.0375719	1.42514
	Fructose and mannose metabolism	3	0	3	23	0.248613	0.0449871	1.34691
	Atrazine degradation	1	0	1	2	0.325159	0.0691375	1.16029
	Ubiquinone and other terpenoid-quinone biosynthesis	1	1	2	13	0.325159	0.074322	1.12888
	Retinol metabolism	1	0	1	3	0.386946	0.101908	0.991791
	Novobiocin biosynthesis	1	0	1	3	0.386946	0.101908	0.991791
	Butanoate metabolism	0	2	2	16	0.386946	0.106871	0.971141
	Steroid biosynthesis	0	2	2	16	0.386946	0.106871	0.971141
	Tyrosine metabolism	2	0	2	17	0.414536	0.118439	0.926506
	Terpenoid backbone biosynthesis	0	2	2	18	0.427287	0.130303	0.885045
	Synthesis and degradation of ketone bodies	0	1	1	4	0.427287	0.133535	0.874405
	Aminobenzoate degradation	0	2	2	19	0.427287	0.142429	0.846402
	Phenylalanine, tyrosine and tryptophan biosynthesis	1	1	2	19	0.427287	0.142429	0.846402
	Fatty acid degradation	1	1	2	21	0.472536	0.167336	0.776411
	Drug metabolism - other enzymes	1	0	1	6	0.472536	0.193515	0.713286
	Tropane, piperidine and pyridine alkaloid biosynthesis	1	0	1	6	0.472536	0.193515	0.713286
	Benzoate degradation	0	1	1	6	0.472536	0.193515	0.713286
	Inositol phosphate metabolism	0	2	2	25	0.475592	0.218975	0.659605
	Folate biosynthesis	1	0	1	7	0.475592	0.221943	0.653759
	Isoquinoline alkaloid biosynthesis	1	0	1	7	0.475592	0.221943	0.653759
	Streptomycin biosynthesis	0	1	1	7	0.475592	0.221943	0.653759
	Glyoxylate and dicarboxylate metabolism	2	0	2	26	0.484901	0.232119	0.634289
	Glutathione metabolism	2	0	2	27	0.484901	0.245313	0.61028
	Biotin metabolism	1	0	1	8	0.484901	0.249378	0.603143
	2-Oxocarboxylic acid metabolism	2	0	2	29	0.508151	0.271771	0.565797
	Drug metabolism - cytochrome P450	1	0	1	9	0.508151	0.275853	0.559322
	Chloroalkane and chloroalkene degradation	1	0	1	9	0.508151	0.275853	0.559322
	Tryptophan metabolism	1	1	2	31	0.534942	0.29821	0.525478
	Ether lipid metabolism	0	1	1	10	0.534942	0.301403	0.520852
	Phenylpropanoid biosynthesis	1	0	1	11	0.534942	0.32606	0.486703
	Metabolism of xenobiotics by cytochrome P450	1	0	1	11	0.534942	0.32606	0.486703
	Cysteine and methionine metabolism	2	0	2	34	0.5453	0.337566	0.471641
	Valine, leucine and isoleucine biosynthesis	1	0	1	12	0.548278	0.349853	0.456114
	Pantothenate and CoA biosynthesis	1	0	1	13	0.556442	0.372814	0.428507
	Lysine biosynthesis	1	0	1	13	0.556442	0.372814	0.428507
	Nitrogen metabolism	1	0	1	13	0.556442	0.372814	0.428507
	Pyruvate metabolism	1	1	2	37	0.556442	0.376261	0.424511
	Carbon metabolism	3	1	4	90	0.570299	0.391062	0.407754
	Pyrimidine metabolism	2	1	3	65	0.578976	0.402526	0.395206
	beta-Alanine metabolism	0	1	1	17	0.623037	0.456894	0.340185
	Carbon fixation in photosynthetic organisms	0	1	1	18	0.632798	0.476105	0.322297
	Phenylalanine metabolism	1	0	1	18	0.632798	0.476105	0.322297
	Sulfur metabolism	0	1	1	19	0.633384	0.494643	0.305708
	Galactose metabolism	1	0	1	20	0.640662	0.51253	0.290281
	Alanine, aspartate and glutamate metabolism	0	1	1	26	0.724753	0.607412	0.216517
	Valine, leucine and isoleucine degradation	0	1	1	30	0.77029	0.660249	0.180292
	Glycine, serine and threonine metabolism	1	0	1	31	0.77575	0.672317	0.172426
	Arginine and proline metabolism	1	0	1	33	0.784895	0.695193	0.157895
	Glycolysis / Gluconeogenesis	1	0	1	35	0.786495	0.716485	0.144793
	Biosynthesis of amino acids	2	1	3	105	0.786495	0.723531	0.140543
	Glycerolipid metabolism	0	1	1	37	0.788896	0.736302	0.132944
	Amino sugar and nucleotide sugar metabolism	1	0	1	38	0.790883	0.74569	0.127442
	Glycerophospholipid metabolism	0	1	1	39	0.792484	0.754746	0.122199
	Purine metabolism	1	1	2	78	0.798976	0.768539	0.114334
Organismal Systems	GABAergic synapse	2	1	3	17	0.191953	0.0201094	1.6966
	Longevity regulating pathway - worm	2	1	3	21	0.219169	0.0355344	1.44935
	Ovarian steroidogenesis	0	1	1	3	0.386946	0.101908	0.991791
	Bile secretion	0	1	1	6	0.472536	0.193515	0.713286
	Regulation of lipolysis in adipocytes	0	1	1	6	0.472536	0.193515	0.713286
	Carbohydrate digestion and absorption	1	0	1	7	0.475592	0.221943	0.653759
	Thyroid hormone synthesis	0	1	1	8	0.484901	0.249378	0.603143
	Serotonergic synapse	0	1	1	11	0.534942	0.32606	0.486703
	Retrograde endocannabinoid signaling	0	1	1	12	0.548278	0.349853	0.456114
	PPAR signaling pathway	0	1	1	15	0.590771	0.416353	0.380539
	Progesterone-mediated oocyte maturation	0	1	1	22	0.667169	0.546443	0.262455
	Oxytocin signaling pathway	0	1	1	23	0.678895	0.562513	0.249868

## Sheet: Supplementary table S9
Differentially Expressed Genes CAZy Enzyme Genes
families	ID	baseMean	foldChange(B/CK)	log2FoldChange	pval	padj	Annotation
AAs	LENED_006722	326.878	1.21545	0.281496	0.0423059	0.0682057	AA1_1.hmm
	LENED_002417	631.802	3.4315	1.77884	9.25537e-114	3.53465e-112	AA1_2.hmm
	LENED_012778	185.974	0.451979	-1.14567	7.7873e-08	2.39588e-07	AA1_2.hmm
	LENED_009937	151.309	1.54461	0.627238	6.38352e-05	0.000152291	AA1_2.hmm
	LENED_000509	622.413	1.2264	0.294428	9.94274e-05	0.000232441	AA1_2.hmm
	LENED_002215	299.855	0.761011	-0.394011	0.000188392	0.000429458	AA1_2.hmm
	LENED_006249	2828.16	1.06693	0.0934667	0.017102	0.0297975	AA1_2.hmm
	LENED_011159	173.304	1.23897	0.309144	0.022636	0.0385355	AA1_2.hmm
	LENED_000499	33.7218	1.52392	0.607786	0.396471	0.492257	AA1_2.hmm
	LENED_012311	14.0905	0.872823	-0.196239	0.713924	0.791728	AA1_2.hmm
	LENED_005504	31.2819	0.940509	-0.0884859	0.827437	0.883991	AA1_2.hmm
	LENED_003084	4240.89	1.0572	0.0802471	0.0222958	0.0380319	AA1_3.hmm
	LENED_007323	3716.52	0.348451	-1.52097	4.09976e-293	5.08856e-291	AA11.hmm
	LENED_011416	470.527	0.807596	-0.308295	0.000317087	0.000705443	AA11.hmm
	LENED_005253	31.9868	0.692242	-0.530652	0.100054	0.148702	AA11.hmm
	LENED_010054	35.6838	0.791187	-0.337908	0.255158	0.338477	AA11.hmm
	LENED_010053	0.585159	0	-Inf	0.388641	0.483904	AA11.hmm
	LENED_008703	175.937	0.872345	-0.19703	0.147572	0.209646	AA12.hmm
	LENED_012913	2096.23	0.56446	-0.825058	6.24059e-74	1.33184e-72	AA2.hmm
	LENED_011694	1199.97	1.37516	0.459596	1.6581e-16	8.48661e-16	AA2.hmm
	LENED_008658	126.678	0.44408	-1.17111	1.46565e-12	6.15011e-12	AA2.hmm
	LENED_001062	2394.83	0.850788	-0.233128	6.29934e-05	0.000150435	AA2.hmm
	LENED_011693	27.6776	2.2211	1.15128	0.00109599	0.00227821	AA2.hmm
	LENED_009775	322.039	1.14432	0.194494	0.135835	0.194671	AA2.hmm
	LENED_010336	38.6388	0.766787	-0.383102	0.220133	0.297622	AA2.hmm
	LENED_010339	63.2448	1.15256	0.204844	0.402544	0.498647	AA2.hmm
	LENED_009777	48.701	1.13422	0.181701	0.526354	0.620793	AA2.hmm
	LENED_001847	55.2755	1.05157	0.0725458	0.790358	0.853611	AA2.hmm
	LENED_006696	1342.3	1.81062	0.856482	2.41541e-51	3.4211e-50	AA3.hmm
	LENED_002182	1675.21	0.639049	-0.646001	1.70124e-39	1.82985e-38	AA3.hmm
	LENED_009740	2802.25	0.748394	-0.41813	3.33603e-25	2.42815e-24	AA3.hmm
	LENED_004865	502.012	1.75963	0.815273	3.59203e-18	1.98964e-17	AA3.hmm
	LENED_011387	4678.66	1.13131	0.178	1.8286e-07	5.49686e-07	AA3.hmm
	LENED_001874	221.868	0.671507	-0.574525	2.89264e-06	7.89077e-06	AA3.hmm
	LENED_007711	628.749	1.22985	0.298484	6.61152e-05	0.000157451	AA3.hmm
	LENED_010719	167.078	1.36482	0.448709	0.00139607	0.00286224	AA3.hmm
	LENED_000137	308.435	1.1828	0.242212	0.134341	0.192765	AA3.hmm
	LENED_010222	32.1571	1.4038	0.489333	0.151592	0.214292	AA3.hmm
	LENED_007352	13.9486	1.41073	0.496445	0.381325	0.475981	AA3.hmm
	LENED_004926	36.8431	1.04667	0.0658056	0.81411	0.873067	AA3.hmm
	LENED_005432	7678.78	0.633161	-0.659356	5.31125e-107	1.90498e-105	AA3_1.hmm
	LENED_009969	1102.45	0.580936	-0.783549	4.35061e-32	3.86435e-31	AA3_1.hmm
	LENED_000565	408.564	0.545279	-0.874934	5.09779e-12	2.07006e-11	AA3_1.hmm
	LENED_002493	502.928	0.730075	-0.453883	4.61314e-08	1.44811e-07	AA3_1.hmm
	LENED_007350	251.322	0.680713	-0.554882	2.42232e-06	6.65011e-06	AA3_1.hmm
	LENED_010413	181.097	1.51356	0.59795	1.24003e-05	3.18119e-05	AA3_1.hmm
	LENED_012310	154.702	1.51351	0.597897	4.55407e-05	0.00011032	AA3_1.hmm
	LENED_008678	242.639	1.33575	0.417651	0.000418442	0.000918585	AA3_1.hmm
	LENED_008689	974.217	0.882443	-0.180425	0.0034383	0.0066462	AA3_1.hmm
	LENED_010423	134.865	1.42576	0.511735	0.00362994	0.00699372	AA3_1.hmm
	LENED_007349	75.6615	1.19275	0.254297	0.201291	0.275825	AA3_1.hmm
	LENED_000471	781.138	1.03423	0.0485571	0.455068	0.551118	AA3_1.hmm
	LENED_011945	1.06809	2.48212	1.31157	0.708871	0.788082	AA3_1.hmm
	LENED_003540	688.99	0.980802	-0.0279669	0.811886	0.870979	AA3_1.hmm
	LENED_003928	4245.56	0.229225	-2.12516	0	0	AA3_2.hmm
	LENED_000952	1078.36	1.29683	0.374988	2.61038e-08	8.31601e-08	AA3_2.hmm
	LENED_001396	470.276	0.745842	-0.423057	7.98539e-07	2.29234e-06	AA3_2.hmm
	LENED_007413	4201.78	0.928407	-0.10717	0.00311296	0.00604832	AA3_2.hmm
	LENED_006802	309.002	1.04498	0.0634784	0.543954	0.637565	AA3_2.hmm
	LENED_008791	22.3971	0.901117	-0.150214	0.741048	0.813962	AA3_2.hmm
	LENED_001611	2881.42	2.32795	1.21906	1.23673e-199	9.04347e-198	AA3_3.hmm
	LENED_010435	282.127	0.606657	-0.721048	5.65925e-11	2.16479e-10	AA3_3.hmm
	LENED_012233	787.278	1.32959	0.410979	8.77396e-10	3.10329e-09	AA3_3.hmm
	LENED_000632	345.26	1.10116	0.139022	0.157478	0.221517	AA3_3.hmm
	LENED_006388	4941.44	4.18465	2.06511	0	0	AA3_4.hmm
	LENED_011170	399.585	3.91495	1.96899	3.06279e-84	7.60298e-83	AA3_4.hmm
	LENED_009204	6371.54	1.35872	0.442246	9.60057e-46	1.18537e-44	AA3_4.hmm
	LENED_011917	4448.77	1.37804	0.462621	2.29574e-41	2.56889e-40	AA3_4.hmm
	LENED_011168	260.771	4.44871	2.15339	1.38335e-39	1.49133e-38	AA3_4.hmm
	LENED_011356	1020.08	1.4776	0.563254	5.62722e-21	3.4626e-20	AA3_4.hmm
	LENED_001535	716.351	1.58299	0.66265	7.34022e-21	4.49905e-20	AA3_4.hmm
	LENED_009218	568.082	1.64918	0.721753	2.44332e-20	1.46708e-19	AA3_4.hmm
	LENED_002345	3506.29	0.788178	-0.343406	3.26507e-20	1.95552e-19	AA3_4.hmm
	LENED_002162	417.348	0.719713	-0.474506	5.11376e-07	1.4939e-06	AA3_4.hmm
	LENED_000931	112.429	1.45033	0.536378	0.00281309	0.00550309	AA3_4.hmm
	LENED_001546	545.784	1.10914	0.149439	0.0679957	0.105028	AA3_4.hmm
	LENED_002419	117.654	1.13946	0.18835	0.268391	0.353891	AA3_4.hmm
	LENED_001559	209.233	0.925647	-0.111466	0.355412	0.448329	AA3_4.hmm
	LENED_012942	91.7687	1.09902	0.136223	0.441006	0.537261	AA3_4.hmm
	LENED_010949	2.88558	0.693584	-0.527856	0.802019	0.863832	AA3_4.hmm
	LENED_003454	105.494	0.986342	-0.0198408	0.88208	0.928535	AA3_4.hmm
	LENED_004982	208.151	0.996262	-0.00540299	0.95561	0.985705	AA3_4.hmm
	LENED_004215	1306.94	0.783837	-0.351375	5.82826e-11	2.22498e-10	AA4.hmm
	LENED_002637	582.568	1.07658	0.106454	0.152946	0.215914	AA4.hmm
	LENED_000043	2164.81	1.02859	0.0406683	0.363377	0.45691	AA4.hmm
	LENED_009769	5.46748	0.949419	-0.0748826	1	1	AA4.hmm
	LENED_007782	385.071	1.1478	0.198874	0.0380703	0.0619274	AA5.hmm
	LENED_006814	6.63018	1.4828	0.568328	0.53719	0.631073	AA5.hmm
	LENED_009179	28390.5	0.670624	-0.576425	2.48605e-127	1.06113e-125	AA5_2.hmm
	LENED_006764	4237.55	0.746258	-0.422253	1.01182e-33	9.34816e-33	AA5_2.hmm
	LENED_010755	2370.87	0.785921	-0.347543	2.75243e-16	1.39141e-15	AA5_2.hmm
	LENED_009863	22221.3	1.10892	0.149158	7.64798e-06	2.00733e-05	AA5_2.hmm
	LENED_008830	19.1871	1.98927	0.992236	0.14403	0.205139	AA5_2.hmm
	LENED_002113	229.693	0.8934	-0.162621	0.169741	0.237104	AA5_2.hmm
	LENED_010207	3571.87	0.447092	-1.16136	4.59059e-208	3.57877e-206	AA6.hmm
	LENED_005962	590.86	1.8054	0.852321	2.2833e-28	1.8222e-27	AA6.hmm
	LENED_004453	4267.97	0.247725	-2.01319	0	0	AA7.hmm
	LENED_011326	4514.82	0.591511	-0.757523	1.16156e-106	4.15039e-105	AA7.hmm
	LENED_000965	10198	1.45975	0.545721	2.48591e-85	6.25323e-84	AA7.hmm
	LENED_000745	3145.27	0.749324	-0.416339	4.33956e-27	3.33348e-26	AA7.hmm
	LENED_006998	736.137	0.796329	-0.328563	4.9237e-06	1.31461e-05	AA7.hmm
	LENED_002250	309.307	1.30665	0.385877	0.000227435	0.000514235	AA7.hmm
	LENED_001556	711.343	0.870181	-0.200613	0.00486136	0.00919535	AA7.hmm
	LENED_003106	524.798	1.10963	0.150078	0.064115	0.0994241	AA7.hmm
	LENED_006832	56.8533	1.40289	0.488399	0.0727741	0.111496	AA7.hmm
	LENED_011327	458.596	1.10723	0.146949	0.073069	0.111893	AA7.hmm
	LENED_011551	2174.94	0.956702	-0.0638589	0.204446	0.279296	AA7.hmm
	LENED_012519	929.314	1.05428	0.0762605	0.233825	0.313572	AA7.hmm
	LENED_006813	18.4692	1.26776	0.342279	0.48635	0.581242	AA7.hmm
	LENED_010819	72.1968	1.11557	0.157782	0.509737	0.604443	AA7.hmm
	LENED_006663	756.696	0.985327	-0.0213255	0.784397	0.849118	AA7.hmm
	LENED_008198	67.1372	1.0294	0.0418107	0.902287	0.944018	AA7.hmm
	LENED_008445	2523.51	1.96458	0.97422	8.0132e-119	3.14952e-117	AA8.hmm
	LENED_006244	5624.71	0.66684	-0.584587	4.78549e-73	1.00315e-71	AA8.hmm
	LENED_008550	605.425	0.528532	-0.919938	1.65837e-32	1.48701e-31	AA8.hmm
	LENED_004169	2066.39	1.29094	0.368425	2.79032e-16	1.40981e-15	AA8.hmm
	LENED_010444	4288.14	0.852726	-0.229846	6.28191e-11	2.39326e-10	AA8.hmm
	LENED_002955	1384.68	1.34815	0.430981	7.31496e-11	2.77339e-10	AA8.hmm
	LENED_010483	5910.58	0.864712	-0.209708	3.83886e-10	1.39491e-09	AA8.hmm
	LENED_008792	659.299	1.37169	0.45595	5.58369e-10	2.00575e-09	AA8.hmm
	LENED_001229	849.818	0.868795	-0.202912	0.00168041	0.00340084	AA8.hmm
	LENED_001694	1086.62	0.868258	-0.203804	0.0125196	0.0222574	AA8.hmm
	LENED_009866	170.557	1.23394	0.303268	0.0271515	0.0454839	AA8.hmm
	LENED_001281	287.487	1.16645	0.22213	0.0370307	0.0603612	AA8.hmm
	LENED_004037	1472.52	0.968185	-0.0466458	0.347891	0.440431	AA8.hmm
	LENED_004971	170.47	0.922598	-0.116227	0.476727	0.57206	AA8.hmm
	LENED_008371	44.2741	1.15687	0.210232	0.480034	0.575223	AA8.hmm
	LENED_003916	1081.77	0.585841	-0.771418	1.70651e-25	1.25272e-24	AA9.hmm
	LENED_006674	733.05	0.616318	-0.698254	8.40824e-23	5.5895e-22	AA9.hmm
	LENED_009140	1541.87	0.7966	-0.328072	6.56491e-11	2.49705e-10	AA9.hmm
	LENED_005612	5327.07	1.11771	0.160541	5.9744e-06	1.58216e-05	AA9.hmm
	LENED_001404	378.512	1.14609	0.196725	0.0766937	0.116818	AA9.hmm
	LENED_006768	715.981	1.14568	0.196205	0.0832111	0.12573	AA9.hmm
	LENED_007035	159.015	1.02055	0.0293512	0.86231	0.913028	AA9.hmm
CBMs	LENED_001436	3768.73	1.29434	0.372218	5.00948e-13	2.17062e-12	CBM1.hmm
	LENED_000594	1370.72	1.27354	0.348841	3.54264e-11	1.37352e-10	CBM1.hmm
	LENED_010422	85.9042	0.422537	-1.24285	3.71594e-10	1.35129e-09	CBM1.hmm
	LENED_004129	269.303	1.58173	0.661501	4.43739e-09	1.48907e-08	CBM1.hmm
	LENED_012880	490.052	0.748546	-0.417837	7.79404e-07	2.23945e-06	CBM1.hmm
	LENED_006780	2213.95	0.871286	-0.198781	4.89597e-06	1.30795e-05	CBM1.hmm
	LENED_006731	128.374	1.86978	0.902868	1.13199e-05	2.91353e-05	CBM1.hmm
	LENED_009211	183.398	0.692678	-0.529742	0.000126933	0.000293614	CBM1.hmm
	LENED_011510	84.1127	1.2627	0.336514	0.172967	0.241325	CBM1.hmm
	LENED_001736	438.323	0.926018	-0.110888	0.253709	0.336933	CBM1.hmm
	LENED_011464	1383.24	0.962607	-0.0549819	0.324803	0.4164	CBM1.hmm
	LENED_001460	425.118	1.02624	0.037373	0.62594	0.714138	CBM1.hmm
	LENED_000456	131.877	1.02315	0.0330188	0.805512	0.86621	CBM1.hmm
	LENED_010421	18.5972	1.0444	0.0626691	0.861959	0.912862	CBM1.hmm
	LENED_000225	473.215	0.714655	-0.484682	1.12935e-08	3.69903e-08	CBM10.hmm
	LENED_006535	2076.63	1.58507	0.664543	5.17349e-50	7.10357e-49	CBM12.hmm
	LENED_003770	1127.05	0.744364	-0.42592	1.85366e-13	8.22462e-13	CBM12.hmm
	LENED_006397	10084.4	0.229006	-2.12654	0	0	CBM13.hmm
	LENED_003927	2439.95	0.320801	-1.64025	7.43559e-236	6.74422e-234	CBM13.hmm
	LENED_008811	934.635	1.36606	0.450024	4.37396e-13	1.90136e-12	CBM13.hmm
	LENED_000153	609.74	1.27444	0.349858	4.66925e-06	1.2495e-05	CBM13.hmm
	LENED_005016	1339.63	1.35475	0.438028	3.24543e-16	1.638e-15	CBM18.hmm
	LENED_003118	6483.09	0.626876	-0.673749	3.46417e-103	1.12681e-101	CBM19.hmm
	LENED_000916	2407.73	0.650932	-0.619422	9.01175e-48	1.17414e-46	CBM20.hmm
	LENED_007456	694.513	1.65354	0.725554	4.72553e-19	2.71805e-18	CBM20.hmm
	LENED_007455	1128.01	1.01657	0.0237127	0.72048	0.796658	CBM20.hmm
	LENED_008467	2296.8	1.58356	0.663168	1.99767e-53	2.98166e-52	CBM21.hmm
	LENED_008637	621.945	0.653514	-0.613709	4.90545e-16	2.44572e-15	CBM21.hmm
	LENED_008465	1948.56	0.994841	-0.0074619	0.839674	0.89418	CBM21.hmm
	LENED_005146	3494.29	2.04179	1.02984	1.17372e-157	6.51279e-156	CBM30.hmm
	LENED_006567	103.057	1.45599	0.542003	0.00245868	0.00484736	CBM32.hmm
	LENED_002061	265.116	0.754522	-0.406365	0.0246119	0.0415692	CBM35.hmm
	LENED_012514	2625.64	0.611599	-0.709342	5.07342e-66	9.66819e-65	CBM38.hmm
	LENED_007741	351.813	1.11025	0.150884	0.107983	0.159082	CBM4.hmm
	LENED_007559	0.978939	0	-Inf	0.299559	0.388148	CBM40.hmm
	LENED_005030	1683.51	1.68097	0.74929	5.31787e-53	7.82582e-52	CBM5.hmm
	LENED_002952	2.54436	0.413285	-1.27479	0.560114	0.653743	CBM5.hmm
	LENED_012941	1080.42	4.57853	2.19488	2.1139e-262	2.292e-260	CBM50.hmm
	LENED_004938	766.215	1.30614	0.385313	1.13389e-08	3.71259e-08	CBM50.hmm
	LENED_007555	16466.5	1.09555	0.131649	2.28521e-05	5.70426e-05	CBM50.hmm
	LENED_009163	80.7465	1.33691	0.418904	0.0706243	0.108643	CBM50.hmm
	LENED_007721	4.43173	0.821567	-0.283551	0.80105	0.862986	CBM50.hmm
	LENED_007427	19.4444	1.05987	0.0838861	0.864983	0.914955	CBM50.hmm
	LENED_011213	304.498	0.999354	-0.000932383	0.984066	1	CBM50.hmm
	LENED_005589	252.691	2.61113	1.38467	5.17257e-32	4.5729e-31	CBM54.hmm
	LENED_007635	278.099	1.02704	0.0384969	0.703023	0.783416	CBM60.hmm
	LENED_007336	360.023	0.770607	-0.375932	0.0110069	0.0197995	CBM67.hmm
	LENED_005823	500.574	1.05047	0.071029	0.465934	0.561753	CBM67.hmm
	LENED_004522	14.6838	0.868279	-0.203769	0.678859	0.762326	CBM72.hmm
	LENED_000776	258.008	0.811745	-0.300901	0.110307	0.162035	CBM73.hmm
	LENED_002944	7816.96	0.787868	-0.343973	1.65405e-14	7.70883e-14	CBM81.hmm
CEs	LENED_011823	1883.78	1.47535	0.561056	2.73445e-33	2.49942e-32	CE1.hmm
	LENED_008402	1117.63	1.58863	0.667783	1.7944e-30	1.51265e-29	CE1.hmm
	LENED_000617	1887.23	0.717941	-0.478063	1.97989e-24	1.41273e-23	CE1.hmm
	LENED_009609	423.643	1.69687	0.762873	2.93452e-17	1.55426e-16	CE1.hmm
	LENED_005067	714.438	1.45099	0.537034	2.60887e-14	1.20105e-13	CE1.hmm
	LENED_000490	7878.44	0.868989	-0.202589	5.15258e-12	2.09141e-11	CE1.hmm
	LENED_004017	19.1499	5.63134	2.49348	9.39325e-08	2.87124e-07	CE1.hmm
	LENED_001485	574.01	0.744678	-0.425312	2.7293e-07	8.13959e-07	CE1.hmm
	LENED_005033	66.8556	1.98604	0.989892	1.13319e-05	2.91581e-05	CE1.hmm
	LENED_009797	52.5857	0.460452	-1.11888	1.14587e-05	2.94603e-05	CE1.hmm
	LENED_010988	579.843	1.26538	0.339567	1.24346e-05	3.18738e-05	CE1.hmm
	LENED_005148	164.823	1.71017	0.774143	1.38063e-05	3.52845e-05	CE1.hmm
	LENED_011512	341.869	0.741866	-0.43077	1.44828e-05	3.69832e-05	CE1.hmm
	LENED_002905	227.646	1.40597	0.49157	6.52794e-05	0.000155579	CE1.hmm
	LENED_004443	66.5309	1.65316	0.725227	0.00097194	0.00203153	CE1.hmm
	LENED_000419	369.835	1.26248	0.336264	0.00121382	0.002506	CE1.hmm
	LENED_000174	1275.17	1.12203	0.166109	0.0024143	0.00476944	CE1.hmm
	LENED_001033	532.994	1.1657	0.221194	0.00741025	0.0136365	CE1.hmm
	LENED_010812	404.526	0.861371	-0.215294	0.0157093	0.0275183	CE1.hmm
	LENED_003306	118.787	1.28792	0.365046	0.0281125	0.0469271	CE1.hmm
	LENED_001564	1910.85	0.926261	-0.110509	0.0429361	0.06908	CE1.hmm
	LENED_012399	1118.77	1.09205	0.127037	0.0472721	0.0754897	CE1.hmm
	LENED_007364	331.555	0.878135	-0.187485	0.0538411	0.0847884	CE1.hmm
	LENED_005014	95.4393	1.37205	0.456333	0.0553653	0.087029	CE1.hmm
	LENED_010064	771.541	1.14668	0.197464	0.0577836	0.0905136	CE1.hmm
	LENED_009795	200.169	1.21334	0.278989	0.0684162	0.105608	CE1.hmm
	LENED_004475	193.202	1.15504	0.207942	0.0937661	0.14024	CE1.hmm
	LENED_009457	21.6943	1.58439	0.663932	0.0980846	0.14612	CE1.hmm
	LENED_002570	110.251	1.21636	0.282574	0.149652	0.212185	CE1.hmm
	LENED_001108	1975.46	0.959117	-0.0602211	0.204039	0.278942	CE1.hmm
	LENED_001156	707.428	0.941022	-0.0877003	0.22788	0.306516	CE1.hmm
	LENED_007461	2150.83	1.03675	0.0520747	0.258094	0.341842	CE1.hmm
	LENED_000566	439.031	0.937809	-0.0926345	0.322168	0.413358	CE1.hmm
	LENED_009796	11.8907	1.30125	0.379904	0.521854	0.616873	CE1.hmm
	LENED_011136	7.66797	0.707535	-0.499126	0.529459	0.623986	CE1.hmm
	LENED_009967	210.379	1.05219	0.0733931	0.620674	0.710105	CE1.hmm
	LENED_009783	630.068	1.02909	0.0413744	0.750162	0.821581	CE1.hmm
	LENED_008651	2.1594	0.710278	-0.493544	0.852377	0.904339	CE1.hmm
	LENED_005967	16594.6	2.27272	1.18442	1.23243e-275	1.49045e-273	CE10.hmm
	LENED_011622	713.253	0.436862	-1.19475	6.69158e-61	1.15185e-59	CE10.hmm
	LENED_011620	7527.08	1.37417	0.458562	1.05395e-53	1.58059e-52	CE10.hmm
	LENED_011621	805.022	2.04083	1.02916	1.78044e-52	2.58782e-51	CE10.hmm
	LENED_007284	695.102	0.493141	-1.01993	1.03199e-44	1.24486e-43	CE10.hmm
	LENED_006990	714.036	1.95851	0.969756	4.23151e-42	4.79758e-41	CE10.hmm
	LENED_000412	6750.36	1.69282	0.759426	9.04665e-38	9.2657e-37	CE10.hmm
	LENED_007609	351.709	0.466545	-1.09991	1.34956e-27	1.05384e-26	CE10.hmm
	LENED_008335	557.629	1.81677	0.861375	1.05541e-26	8.01582e-26	CE10.hmm
	LENED_007283	810.209	1.60554	0.683061	2.27001e-24	1.61485e-23	CE10.hmm
	LENED_001941	884.234	0.642362	-0.638541	4.17693e-23	2.81838e-22	CE10.hmm
	LENED_008935	301.409	2.08677	1.06127	4.35565e-23	2.93477e-22	CE10.hmm
	LENED_006329	248.544	2.09992	1.07033	6.30095e-20	3.73817e-19	CE10.hmm
	LENED_002350	1197.07	0.70363	-0.507111	2.33591e-19	1.35933e-18	CE10.hmm
	LENED_000429	19378.8	0.875673	-0.191535	2.11996e-14	9.79794e-14	CE10.hmm
	LENED_007233	867.064	0.766139	-0.384322	1.62939e-09	5.64867e-09	CE10.hmm
	LENED_002362	476.841	1.34372	0.426229	3.83332e-07	1.12999e-06	CE10.hmm
	LENED_008675	628.525	1.60799	0.685258	5.16257e-07	1.50769e-06	CE10.hmm
	LENED_002427	153.306	0.708748	-0.496655	0.000908173	0.00190585	CE10.hmm
	LENED_005189	303.978	0.787686	-0.344307	0.00150384	0.00306785	CE10.hmm
	LENED_006052	880.467	1.13836	0.186961	0.00379304	0.00729158	CE10.hmm
	LENED_011092	1508.39	1.10806	0.14804	0.00395793	0.00758537	CE10.hmm
	LENED_008242	148.207	1.28203	0.358426	0.0261625	0.0439129	CE10.hmm
	LENED_009268	211.864	1.20848	0.273189	0.0290182	0.0483363	CE10.hmm
	LENED_009143	17.9872	1.89981	0.925853	0.0297558	0.0494776	CE10.hmm
	LENED_004254	451.848	1.14318	0.193052	0.0542363	0.0853538	CE10.hmm
	LENED_009872	35.7293	1.35138	0.434439	0.277452	0.364158	CE10.hmm
	LENED_002982	331.142	0.913845	-0.129979	0.307224	0.396883	CE10.hmm
	LENED_002668	456.074	1.25774	0.330835	0.000154369	0.000354642	CE13.hmm
	LENED_009023	500.425	0.930664	-0.103667	0.317578	0.408581	CE13.hmm
	LENED_001779	5376.94	5.36313	2.42307	0	0	CE16.hmm
	LENED_007570	463.368	2.26037	1.17656	1.96775e-40	2.1659e-39	CE16.hmm
	LENED_001095	52.6785	3.46272	1.79191	1.11268e-11	4.43801e-11	CE16.hmm
	LENED_002721	268.304	1.33686	0.418853	0.000170441	0.000389762	CE16.hmm
	LENED_012055	51.1329	1.70985	0.773867	0.00254542	0.00500436	CE16.hmm
	LENED_006880	19.9636	1.96343	0.973374	0.0183299	0.031755	CE16.hmm
	LENED_011062	193.466	1.11898	0.162179	0.201427	0.275931	CE16.hmm
	LENED_004621	73.6774	0.910192	-0.135757	0.527156	0.62166	CE16.hmm
	LENED_010871	14.3393	1.11537	0.157528	0.754951	0.82558	CE16.hmm
	LENED_010511	1484.17	1.52475	0.608573	1.88226e-32	1.68617e-31	CE2.hmm
	LENED_008902	247.898	0.998803	-0.00172779	0.978807	1	CE2.hmm
	LENED_004011	1855.08	0.785478	-0.348357	1.20099e-13	5.37679e-13	CE3.hmm
	LENED_004554	26112.2	0.59221	-0.755819	4.54912e-211	3.66768e-209	CE4.hmm
	LENED_007176	532.561	2.17301	1.1197	1.54049e-42	1.76781e-41	CE4.hmm
	LENED_003689	1322.4	1.11313	0.154627	0.00346865	0.00669937	CE4.hmm
	LENED_002768	1088.12	0.854001	-0.227691	0.000110125	0.000256623	CE5.hmm
	LENED_005659	64.5348	1.43009	0.516103	0.0218129	0.0372756	CE5.hmm
	LENED_005697	1833.69	1.59769	0.675988	1.21717e-46	1.53703e-45	CE7.hmm
	LENED_007640	1845.13	1.41985	0.505743	3.91978e-27	3.01593e-26	CE7.hmm
	LENED_006197	1571.71	1.43863	0.524692	2.45834e-25	1.79347e-24	CE7.hmm
	LENED_010597	2419	0.745643	-0.423443	1.41275e-23	9.7487e-23	CE7.hmm
	LENED_002583	1104.93	1.42397	0.509923	1.07116e-18	6.08689e-18	CE7.hmm
	LENED_005926	817.243	0.66678	-0.584718	1.61085e-18	9.08801e-18	CE7.hmm
	LENED_006670	1033.88	0.72215	-0.46963	3.56043e-15	1.7118e-14	CE7.hmm
	LENED_007945	2250.35	1.13295	0.180081	0.000774283	0.00164278	CE7.hmm
	LENED_002519	113.051	1.3861	0.471026	0.00606155	0.0112934	CE7.hmm
	LENED_012056	92.272	1.25354	0.326005	0.0709255	0.109035	CE7.hmm
	LENED_004731	200.947	0.88218	-0.180855	0.154686	0.21811	CE7.hmm
	LENED_001369	3622.75	1.0218	0.0311196	0.499465	0.594355	CE7.hmm
	LENED_001825	38.775	1.06818	0.0951496	0.723445	0.799016	CE7.hmm
	LENED_011194	1052.19	0.990808	-0.0133227	0.877099	0.92402	CE7.hmm
	LENED_004287	175.061	2.32978	1.22019	2.46942e-18	1.3759e-17	CE8.hmm
	LENED_001617	7.92903	2.87298	1.52255	0.0258889	0.0435389	CE8.hmm
	LENED_008336	3352.06	2.31111	1.20858	5.32042e-182	3.48524e-180	CE9.hmm
	LENED_002096	3081.59	1.7044	0.769261	7.8379e-87	2.03677e-85	CE9.hmm
	LENED_000410	2078.59	0.585481	-0.772305	1.70932e-65	3.2248e-64	CE9.hmm
	LENED_003617	934.234	1.54954	0.63184	1.04973e-23	7.2703e-23	CE9.hmm
	LENED_004157	1657.81	0.757299	-0.401065	1.67653e-16	8.57632e-16	CE9.hmm
	LENED_008368	1356.45	0.741577	-0.431332	9.72407e-16	4.80247e-15	CE9.hmm
	LENED_010603	790.739	1.41654	0.502369	8.17268e-14	3.68161e-13	CE9.hmm
	LENED_008931	697.755	1.37784	0.462413	1.02901e-10	3.86567e-10	CE9.hmm
	LENED_000051	120.694	0.431828	-1.21147	2.0608e-10	7.59652e-10	CE9.hmm
	LENED_007257	109.096	0.661275	-0.596678	0.000520005	0.00112997	CE9.hmm
	LENED_009216	473.713	1.13401	0.181437	0.0377437	0.0614598	CE9.hmm
	LENED_004649	725.305	1.09057	0.125088	0.0835863	0.126216	CE9.hmm
	LENED_004537	687.498	0.929066	-0.106146	0.130728	0.188441	CE9.hmm
	LENED_005655	525.048	0.959488	-0.0596632	0.429432	0.525512	CE9.hmm
	LENED_004155	2.34486	2.8223	1.49687	0.563	0.656787	CE9.hmm
	LENED_008370	55.5385	1.10571	0.144973	0.598453	0.689786	CE9.hmm
	LENED_007020	922.47	1.01621	0.0232053	0.791573	0.854631	CE9.hmm
	LENED_008369	18.724	0.94504	-0.0815533	0.873308	0.921698	CE9.hmm
	LENED_005896	30.6473	0.969528	-0.0446448	0.916407	0.953819	CE9.hmm
	LENED_005895	0.454675	0.579492	-0.787139	1	1	CE9.hmm
GHs	LENED_000506	500.47	1.05143	0.0723471	0.376959	0.471536	GH10.hmm
	LENED_004206	3088.92	2.59174	1.37392	7.29055e-263	7.99672e-261	GH105.hmm
	LENED_012381	54.7702	2.4244	1.27763	4.56458e-07	1.33803e-06	GH105.hmm
	LENED_005960	150.982	1.82678	0.8693	5.23114e-07	1.52677e-06	GH105.hmm
	LENED_000556	95.7738	1.37293	0.457258	0.0144249	0.0254004	GH105.hmm
	LENED_000454	66.859	1.3131	0.392972	0.0788078	0.119651	GH105.hmm
	LENED_000583	2204.06	0.975086	-0.0363986	0.436512	0.532817	GH105.hmm
	LENED_005922	437.758	0.963525	-0.053606	0.588743	0.681174	GH106.hmm
	LENED_009203	0.340655	Inf	Inf	0.6481	0.734094	GH107.hmm
	LENED_008031	768.012	1.38371	0.468544	2.35443e-11	9.21167e-11	GH108.hmm
	LENED_008601	4228.37	0.581906	-0.781142	3.00477e-108	1.08183e-106	GH109.hmm
	LENED_011536	1305.21	2.01997	1.01433	2.03695e-76	4.56402e-75	GH109.hmm
	LENED_003665	939.334	1.50762	0.592274	2.6505e-21	1.66017e-20	GH109.hmm
	LENED_000590	597.542	1.52002	0.604086	2.08299e-15	1.01179e-14	GH109.hmm
	LENED_009715	1048.46	1.28256	0.359025	2.30031e-09	7.87618e-09	GH109.hmm
	LENED_002536	121.276	2.23769	1.16201	1.64716e-07	4.95936e-07	GH109.hmm
	LENED_000505	1299.31	1.29286	0.37057	6.33992e-07	1.83618e-06	GH109.hmm
	LENED_009646	2010.28	0.935934	-0.0955217	0.0495218	0.0786032	GH109.hmm
	LENED_002537	354.019	1.06115	0.085627	0.372891	0.467315	GH109.hmm
	LENED_005836	1.1759	0.796986	-0.327373	1	1	GH109.hmm
	LENED_001724	624.3	1.11015	0.150759	0.0631234	0.0979348	GH11.hmm
	LENED_008705	5270.27	2.16254	1.11273	2.56569e-245	2.42021e-243	GH115.hmm
	LENED_005470	178.119	1.05588	0.0784485	0.577904	0.670856	GH116.hmm
	LENED_011743	105.205	1.45798	0.543974	0.00192103	0.00385719	GH117.hmm
	LENED_010515	544.729	1.53678	0.619912	1.00491e-14	4.72782e-14	GH119.hmm
	LENED_006131	42.2812	1.36266	0.446431	0.100789	0.149652	GH12.hmm
	LENED_004952	3.82311	0.553989	-0.85207	0.435839	0.532203	GH12.hmm
	LENED_006153	47.0573	0.873703	-0.194784	0.475729	0.571226	GH12.hmm
	LENED_006157	25.9922	1.1605	0.214749	0.610003	0.699849	GH12.hmm
	LENED_010964	4.126	2.24361	1.16582	0.236074	0.315987	GH124.hmm
	LENED_010036	12196.1	0.982785	-0.0250521	0.345613	0.438152	GH124.hmm
	LENED_001040	939.169	2.27064	1.1831	5.76349e-57	9.30943e-56	GH127.hmm
	LENED_000110	865.922	1.15097	0.202856	0.00154568	0.00314707	GH127.hmm
	LENED_004339	231.499	1.14522	0.195625	0.12004	0.174986	GH127.hmm
	LENED_012228	776.787	1.0527	0.0740893	0.289262	0.377244	GH13.hmm
	LENED_000879	270.822	0.896708	-0.157289	0.16538	0.231664	GH13_10.hmm
	LENED_004582	73.0433	3.54144	1.82434	3.72871e-16	1.87689e-15	GH13_11.hmm
	LENED_004229	10409.4	0.789918	-0.340226	2.24542e-34	2.12875e-33	GH13_14.hmm
	LENED_012553	2477.36	0.884906	-0.176404	2.7258e-05	6.74337e-05	GH13_18.hmm
	LENED_004273	82.8969	0.8868	-0.173319	0.478986	0.574187	GH13_19.hmm
	LENED_008182	5953.9	0.866619	-0.206531	1.04184e-08	3.41952e-08	GH13_23.hmm
	LENED_005362	299.389	1.15918	0.213102	0.04159	0.0671548	GH13_23.hmm
	LENED_005275	61.8596	1.08374	0.116014	0.625	0.713411	GH13_23.hmm
	LENED_010045	3984.24	0.640305	-0.64317	7.67456e-72	1.58412e-70	GH13_26.hmm
	LENED_003250	619.127	1.3301	0.411536	9.47975e-07	2.70731e-06	GH13_26.hmm
	LENED_000562	1986.95	0.67798	-0.560686	1.42948e-34	1.35793e-33	GH13_27.hmm
	LENED_009946	4345.08	0.942064	-0.0861032	0.0116501	0.0208411	GH13_27.hmm
	LENED_004526	409.689	1.13554	0.183384	0.0504343	0.079944	GH13_33.hmm
	LENED_006799	107.062	1.69242	0.759088	1.86319e-05	4.70184e-05	GH13_34.hmm
	LENED_007776	1028.89	1.18606	0.246177	4.03593e-05	9.83122e-05	GH13_34.hmm
	LENED_006788	1270.53	1.27307	0.348308	2.88742e-10	1.05611e-09	GH13_39.hmm
	LENED_003867	9050.57	1.30072	0.379306	3.57565e-40	3.91743e-39	GH13_9.hmm
	LENED_011081	1.88541	1.33418	0.415953	0.875055	0.922485	GH131.hmm
	LENED_006335	835.932	1.67397	0.743275	9.84879e-30	8.16376e-29	GH133.hmm
	LENED_003561	2828.53	0.728771	-0.456462	1.63846e-28	1.31649e-27	GH133.hmm
	LENED_008818	47.4189	0.96754	-0.0476071	0.945147	0.977799	GH135.hmm
	LENED_005229	381.22	2.23343	1.15926	5.95687e-34	5.57452e-33	GH139.hmm
	LENED_006487	127.036	0.786765	-0.345996	0.0289238	0.0481876	GH140.hmm
	LENED_011312	0.69923	3.5592	1.83155	0.690079	0.772114	GH141.hmm
	LENED_005534	0.912368	0.23539	-2.08687	0.511806	0.606287	GH142.hmm
	LENED_000963	1641.26	1.34317	0.425639	4.15299e-18	2.29094e-17	GH15.hmm
	LENED_001271	683.73	3.14517	1.65314	1.02793e-82	2.50555e-81	GH16.hmm
	LENED_006912	987.332	0.500972	-0.997197	8.84019e-58	1.44523e-56	GH16.hmm
	LENED_009184	13909.4	0.773141	-0.371196	3.53316e-45	4.30598e-44	GH16.hmm
	LENED_004204	1493.12	1.52407	0.607926	1.07238e-28	8.66072e-28	GH16.hmm
	LENED_002015	6369.51	1.2664	0.340739	2.57577e-28	2.04351e-27	GH16.hmm
	LENED_004925	369.488	0.523688	-0.93322	4.79665e-22	3.08641e-21	GH16.hmm
	LENED_001270	5748.76	1.23343	0.30268	1.27268e-21	8.08975e-21	GH16.hmm
	LENED_007012	12302	1.16514	0.220504	4.53744e-16	2.26704e-15	GH16.hmm
	LENED_003169	5684.18	0.787238	-0.345128	9.6388e-16	4.76285e-15	GH16.hmm
	LENED_006214	9642.95	1.15147	0.203474	3.10339e-13	1.36159e-12	GH16.hmm
	LENED_012681	353.576	1.57501	0.655363	3.78939e-11	1.46497e-10	GH16.hmm
	LENED_001161	6104.71	0.870142	-0.200678	2.38042e-10	8.75079e-10	GH16.hmm
	LENED_010393	2035.98	0.866633	-0.206507	7.10394e-06	1.87026e-05	GH16.hmm
	LENED_009513	95.9826	1.56187	0.64327	0.000634095	0.00136437	GH16.hmm
	LENED_001097	1483.67	0.925525	-0.111657	0.033326	0.0549012	GH16.hmm
	LENED_008633	455.023	1.18335	0.242875	0.0392106	0.0636286	GH16.hmm
	LENED_009908	904.581	0.920149	-0.120061	0.0641365	0.099441	GH16.hmm
	LENED_008430	5164.51	1.04022	0.0568877	0.0867421	0.13048	GH16.hmm
	LENED_005667	47.4209	1.28337	0.359938	0.184887	0.256175	GH16.hmm
	LENED_006118	7620.88	0.98352	-0.0239735	0.435758	0.532173	GH16.hmm
	LENED_002020	10995	0.99309	-0.010003	0.683371	0.766322	GH16.hmm
	LENED_006657	93.3654	0.956673	-0.0639019	0.68884	0.770995	GH16.hmm
	LENED_012478	310.09	1.02278	0.0324918	0.751199	0.822097	GH16.hmm
	LENED_005402	1499.8	0.995602	-0.00635903	0.906249	0.945646	GH16.hmm
	LENED_009870	0.822686	0.825495	-0.276669	1	1	GH16.hmm
	LENED_008458	318.259	2.86484	1.51845	2.55009e-46	3.18188e-45	GH17.hmm
	LENED_003912	7632.61	1.1773	0.235481	1.19373e-15	5.86484e-15	GH17.hmm
	LENED_006692	1141.64	0.789134	-0.341657	1.41195e-09	4.91654e-09	GH17.hmm
	LENED_001677	77.0201	2.3838	1.25326	3.09624e-09	1.05061e-08	GH17.hmm
	LENED_001262	1855.24	0.871497	-0.198432	2.83657e-05	7.01004e-05	GH17.hmm
	LENED_003907	13486.5	1.07227	0.100669	0.000114581	0.000266414	GH17.hmm
	LENED_001277	169.936	1.33331	0.415007	0.00300605	0.0058587	GH17.hmm
	LENED_006890	2953.92	0.945623	-0.0806636	0.0359288	0.0587479	GH17.hmm
	LENED_001965	7262.01	1.84341	0.882374	6.49454e-187	4.34489e-185	GH18.hmm
	LENED_009936	115.657	1.61063	0.687628	4.55149e-05	0.000110286	GH18.hmm
	LENED_003081	352.586	0.814399	-0.296193	0.00277106	0.00542648	GH18.hmm
	LENED_001110	43.0248	1.57341	0.653897	0.0209144	0.0358637	GH18.hmm
	LENED_003156	1333.03	1.05736	0.0804628	0.133621	0.191877	GH18.hmm
	LENED_001957	50.326	1.21434	0.280173	0.400428	0.496482	GH18.hmm
	LENED_000363	57.8866	0.963746	-0.053275	0.876763	0.923769	GH18.hmm
	LENED_003669	29429.5	1.25783	0.330943	8.05839e-44	9.60997e-43	GH2.hmm
	LENED_011605	1364.97	1.47614	0.561825	3.73242e-26	2.77884e-25	GH2.hmm
	LENED_007854	209.192	0.413564	-1.27382	3.2684e-22	2.1175e-21	GH2.hmm
	LENED_010634	314.966	1.53793	0.620992	3.00959e-09	1.0226e-08	GH2.hmm
	LENED_011390	2355.7	1.80768	0.854137	1.52427e-87	3.994e-86	GH20.hmm
	LENED_011005	887.465	1.14986	0.20146	0.00171257	0.00346221	GH20.hmm
	LENED_000926	5268.16	2.02292	1.01644	2.95172e-207	2.28226e-205	GH23.hmm
	LENED_006077	458.716	1.72573	0.787208	1.41209e-19	8.25804e-19	GH23.hmm
	LENED_007557	212.154	0.513894	-0.960458	6.16789e-14	2.78915e-13	GH23.hmm
	LENED_001073	321.752	4.97513	2.31473	6.33578e-95	1.84461e-93	GH25.hmm
	LENED_009399	5.55473	0.661259	-0.596713	0.460918	0.556701	GH25.hmm
	LENED_005053	57.7683	3.27654	1.71217	1.17057e-11	4.66696e-11	GH28.hmm
	LENED_000030	268.896	1.18156	0.240689	0.0334339	0.0550405	GH28.hmm
	LENED_004213	65.111	0.720227	-0.473476	0.0337973	0.0555903	GH28.hmm
	LENED_008252	305.951	1.17059	0.227232	0.0387987	0.0630471	GH28.hmm
	LENED_009106	127.794	0.830562	-0.267841	0.0921521	0.138001	GH28.hmm
	LENED_005840	131.546	1.19998	0.263014	0.102705	0.152234	GH28.hmm
	LENED_004676	19.4796	1.10612	0.145509	0.687588	0.77022	GH28.hmm
	LENED_001768	79.7591	4.48437	2.1649	1.86681e-14	8.65761e-14	GH29.hmm
	LENED_012523	1434.55	2.86902	1.52056	1.94778e-176	1.23312e-174	GH3.hmm
	LENED_003345	1394.77	1.92805	0.947141	2.28811e-71	4.70235e-70	GH3.hmm
	LENED_006352	4607.52	0.728438	-0.457123	5.49469e-26	4.06202e-25	GH3.hmm
	LENED_007379	490.084	0.614623	-0.702227	9.51897e-17	4.93365e-16	GH3.hmm
	LENED_007691	926.748	1.31941	0.399888	1.44561e-10	5.37714e-10	GH3.hmm
	LENED_003590	2466.81	1.21589	0.282016	2.49536e-07	7.46313e-07	GH3.hmm
	LENED_007694	131.974	1.70793	0.772249	1.29108e-06	3.64524e-06	GH3.hmm
	LENED_012475	1692.24	1.18161	0.24075	5.42616e-06	1.44264e-05	GH3.hmm
	LENED_010692	228.908	1.43824	0.524308	1.18502e-05	3.04421e-05	GH3.hmm
	LENED_009533	2.48849	0.609354	-0.714649	0.623817	0.712589	GH30.hmm
	LENED_005086	5196.09	0.499556	-1.00128	3.43524e-196	2.3653e-194	GH30_1.hmm
	LENED_011716	95.5995	3.02586	1.59734	1.09612e-16	5.65319e-16	GH30_2.hmm
	LENED_001780	4531.42	0.81443	-0.296138	7.28139e-18	3.96567e-17	GH30_4.hmm
	LENED_011925	17.7149	0.874882	-0.19284	0.812928	0.871998	GH30_4.hmm
	LENED_008325	287.873	0.908461	-0.138504	0.207987	0.283353	GH30_8.hmm
	LENED_005114	2093.26	2.14482	1.10086	1.15853e-129	5.13072e-128	GH31.hmm
	LENED_000702	1815.68	0.542553	-0.882164	5.17344e-76	1.15642e-74	GH31.hmm
	LENED_005718	1531.52	1.63743	0.711434	4.75281e-36	4.66527e-35	GH31.hmm
	LENED_005062	2267.27	0.793045	-0.334525	7.75229e-15	3.67105e-14	GH31.hmm
	LENED_010223	37587.3	2.81275	1.49198	0	0	GH33.hmm
	LENED_012521	455.362	0.990953	-0.013112	0.903445	0.944656	GH33.hmm
	LENED_010214	2987.59	0.705432	-0.503421	1.99133e-37	2.02198e-36	GH36.hmm
	LENED_009414	901.118	1.48505	0.570513	2.54413e-19	1.47776e-18	GH36.hmm
	LENED_009869	1686.32	1.19222	0.253656	1.23729e-07	3.74322e-07	GH36.hmm
	LENED_001513	1609.33	0.809788	-0.304384	8.35178e-10	2.96174e-09	GH38.hmm
	LENED_002222	232.487	1.32116	0.401804	0.000700306	0.00149491	GH39.hmm
	LENED_002669	183.852	0.99748	-0.00364079	1	1	GH39.hmm
	LENED_003517	0.365181	1.18669	0.246945	1	1	GH39.hmm
	LENED_003196	6665.67	1.46874	0.554575	4.72207e-34	4.43658e-33	GH4.hmm
	LENED_011840	6583.99	0.879281	-0.185603	2.67298e-09	9.11577e-09	GH4.hmm
	LENED_005238	217.148	1.43789	0.523955	3.03272e-05	7.47327e-05	GH42.hmm
	LENED_012601	98.1687	0.877469	-0.18858	0.304749	0.393957	GH42.hmm
	LENED_010994	0.698808	3.18444	1.67104	0.690119	0.772114	GH42.hmm
	LENED_005966	517.181	1.05268	0.0740718	0.399893	0.49595	GH43_11.hmm
	LENED_002942	77.2687	0.435382	-1.19965	4.39548e-07	1.29006e-06	GH43_16.hmm
	LENED_006699	33.8346	1.60258	0.6804	0.0325224	0.0536617	GH43_19.hmm
	LENED_010353	235.842	0.902342	-0.148253	0.213247	0.289474	GH43_23.hmm
	LENED_003190	233.152	1.41781	0.503668	2.92824e-05	7.22712e-05	GH43_24.hmm
	LENED_010388	301.933	1.34589	0.428565	5.81772e-05	0.000139427	GH43_28.hmm
	LENED_006700	85.5328	1.40885	0.494518	0.0138493	0.0244554	GH43_9.hmm
	LENED_009658	973.27	0.699139	-0.516349	5.25741e-17	2.75517e-16	GH47.hmm
	LENED_007866	1218.87	0.925087	-0.11234	0.0446852	0.0716376	GH47.hmm
	LENED_010861	915.202	1.05893	0.0826098	0.187067	0.258664	GH47.hmm
	LENED_005017	10370.6	1.01768	0.0252879	0.377626	0.472069	GH47.hmm
	LENED_003664	76.9128	0.871175	-0.198966	0.437376	0.533651	GH47.hmm
	LENED_000693	50.7487	1.02079	0.0296826	0.990615	1	GH47.hmm
	LENED_012085	2555.54	0.800639	-0.320777	5.90971e-15	2.81831e-14	GH5.hmm
	LENED_005416	79.8718	1.17788	0.236189	0.303743	0.392817	GH5.hmm
	LENED_008173	138.02	1.9461	0.960583	6.51309e-10	2.32896e-09	GH5_1.hmm
	LENED_003630	2252.76	0.788355	-0.343083	3.30297e-12	1.35701e-11	GH5_11.hmm
	LENED_004620	1001.69	0.694236	-0.526503	6.59513e-18	3.59814e-17	GH5_12.hmm
	LENED_008237	2395.75	1.02919	0.0415141	0.41395	0.50988	GH5_12.hmm
	LENED_012910	1229.96	0.876821	-0.189646	0.000710704	0.00151634	GH5_13.hmm
	LENED_004600	159.705	1.01219	0.0174746	0.93399	0.968594	GH5_15.hmm
	LENED_002313	2521.49	1.81358	0.858841	6.84526e-67	1.31778e-65	GH5_19.hmm
	LENED_006463	157.956	3.00397	1.58687	2.73628e-26	2.04852e-25	GH5_24.hmm
	LENED_005150	5751.63	0.767293	-0.382151	7.52594e-33	6.81307e-32	GH5_25.hmm
	LENED_012443	270.896	1.54756	0.629996	1.8309e-08	5.90658e-08	GH5_25.hmm
	LENED_004341	990.805	0.957259	-0.0630192	0.304334	0.393527	GH5_26.hmm
	LENED_006252	623.557	1.73606	0.795815	3.66593e-26	2.73366e-25	GH5_30.hmm
	LENED_011562	1430.39	0.883792	-0.178222	0.00051285	0.00111519	GH5_30.hmm
	LENED_005494	32059.4	3.16875	1.66391	1.37032e-95	4.03946e-94	GH5_31.hmm
	LENED_003265	2232.67	1.2177	0.28416	5.23818e-11	2.00861e-10	GH5_32.hmm
	LENED_006671	2106.7	0.917329	-0.124489	0.0052457	0.00987087	GH5_33.hmm
	LENED_004424	5240.47	2.25918	1.1758	1.19335e-272	1.40711e-270	GH5_34.hmm
	LENED_004075	10207	0.865061	-0.209127	5.4688e-14	2.47658e-13	GH5_36.hmm
	LENED_001450	234.017	0.987516	-0.0181237	0.911822	0.949781	GH5_37.hmm
	LENED_009965	2327.47	0.516834	-0.952227	1.37419e-105	4.62954e-104	GH5_39.hmm
	LENED_002232	125.261	1.25335	0.325795	0.0442315	0.0709826	GH5_40.hmm
	LENED_004619	10145.7	0.479794	-1.05951	2e-304	3e-302	GH5_42.hmm
	LENED_006978	789.887	1.09004	0.124386	0.11026	0.162032	GH5_45.hmm
	LENED_004910	544.464	1.67997	0.748436	2.44718e-17	1.2976e-16	GH5_46.hmm
	LENED_009172	6449.6	0.398931	-1.32579	0	0	GH5_5.hmm
	LENED_005265	78.7867	2.74168	1.45506	1.40388e-10	5.2281e-10	GH5_5.hmm
	LENED_001034	1238.48	0.886734	-0.173427	0.00153555	0.0031278	GH5_5.hmm
	LENED_003960	152.754	0.867373	-0.205276	0.187924	0.259734	GH5_5.hmm
	LENED_002233	7.16788	1.15248	0.204745	0.907282	0.946122	GH5_5.hmm
	LENED_008418	63.6913	2.69346	1.42946	1.58145e-05	4.0199e-05	GH51.hmm
	LENED_000422	411.001	1.52177	0.605752	2.65936e-11	1.03746e-10	GH52.hmm
	LENED_008226	1519.38	2.37974	1.2508	1.13433e-32	1.02296e-31	GH55.hmm
	LENED_008247	288.913	1.29052	0.367953	0.000679235	0.00145453	GH55.hmm
	LENED_007889	23063.3	1.66942	0.739348	4.42446e-198	3.18595e-196	GH57.hmm
	LENED_010170	11800.1	0.717538	-0.478874	2.54297e-69	5.06071e-68	GH57.hmm
	LENED_005134	1366	1.17065	0.227307	2.02053e-05	5.0758e-05	GH57.hmm
	LENED_006314	8162.04	0.97243	-0.0403343	0.146593	0.208475	GH57.hmm
	LENED_001909	5161.83	0.98931	-0.0155058	0.645984	0.732576	GH59.hmm
	LENED_002057	610.25	0.582992	-0.778452	2.43556e-24	1.73132e-23	GH63.hmm
	LENED_011093	502.799	0.906363	-0.141839	0.197499	0.271219	GH63.hmm
	LENED_007582	626.116	0.942252	-0.0858151	0.260999	0.345254	GH63.hmm
	LENED_004489	36.0992	0.93582	-0.0956972	0.725054	0.800084	GH63.hmm
	LENED_002056	308.286	0.99971	-0.000418905	0.999708	1	GH63.hmm
	LENED_009350	2039.06	0.465061	-1.10451	1.63446e-125	6.88298e-124	GH66.hmm
	LENED_004876	49.5372	0.598799	-0.739857	0.0837076	0.126379	GH7.hmm
	LENED_009839	4680.84	0.440848	-1.18165	2.84634e-254	2.88705e-252	GH70.hmm
	LENED_011892	44.4686	0.751357	-0.41243	0.128784	0.186094	GH71.hmm
	LENED_001312	122.479	0.851582	-0.231782	0.150837	0.213362	GH71.hmm
	LENED_001185	77.9928	1.20433	0.268229	0.176079	0.245195	GH71.hmm
	LENED_009266	164.623	1.03578	0.0507219	0.718651	0.795288	GH71.hmm
	LENED_009242	14.7515	1.44949	0.535547	0.276756	0.363345	GH74.hmm
	LENED_011705	116.281	1.31722	0.397491	0.0205702	0.0353621	GH76.hmm
	LENED_001714	2776.99	0.795716	-0.329675	2.36308e-16	1.19715e-15	GH78.hmm
	LENED_009264	2407.1	0.800672	-0.320716	2.61663e-14	1.20403e-13	GH78.hmm
	LENED_003902	315.329	1.58357	0.663176	1.49701e-10	5.56177e-10	GH78.hmm
	LENED_009251	743.729	1.15062	0.202415	0.00428878	0.00818618	GH78.hmm
	LENED_011347	7296.83	0.530234	-0.9153	4.62495e-199	3.35593e-197	GH79.hmm
	LENED_001651	2222.52	0.573713	-0.8016	3.62618e-73	7.61821e-72	GH79.hmm
	LENED_005201	3787.02	0.705774	-0.502723	2.93563e-43	3.4272e-42	GH79.hmm
	LENED_005202	1018.41	0.575581	-0.79691	5.24215e-39	5.5686e-38	GH79.hmm
	LENED_008287	459.769	1.3708	0.455014	0.000389153	0.000857882	GH79.hmm
	LENED_010304	239.632	1.12752	0.173154	0.167129	0.233733	GH79.hmm
	LENED_010574	0.340655	Inf	Inf	0.6481	0.734094	GH79.hmm
	LENED_008227	3658.53	1.61266	0.689447	1.73978e-78	4.01254e-77	GH82.hmm
	LENED_012114	5876.34	1.45056	0.536613	6.6159e-64	1.20246e-62	GH85.hmm
	LENED_006227	241.256	2.11538	1.08092	1.61996e-19	9.46195e-19	GH85.hmm
	LENED_011310	1130.08	1.26856	0.343196	2.23897e-09	7.68009e-09	GH85.hmm
	LENED_011962	312.495	1.33097	0.412476	5.51025e-05	0.000132462	GH87.hmm
	LENED_008903	9841.91	0.871178	-0.198961	1.61839e-12	6.77898e-12	GH88.hmm
	LENED_012699	10746.3	0.475451	-1.07263	0	0	GH9.hmm
	LENED_005131	791.872	0.994576	-0.00784712	0.850223	0.902662	GH91.hmm
	LENED_007347	2314.23	1.96141	0.971889	1.14228e-110	4.25895e-109	GH92.hmm
	LENED_004835	807.85	1.75709	0.813185	6.34413e-34	5.92516e-33	GH92.hmm
	LENED_002410	1007.05	1.3739	0.458273	1.83171e-14	8.51157e-14	GH92.hmm
	LENED_004973	215.29	1.22543	0.293287	0.0194915	0.0336253	GH92.hmm
	LENED_004252	3098.49	0.54118	-0.885818	1.02456e-112	3.86585e-111	GH93.hmm
	LENED_007587	971	0.755051	-0.405355	4.82462e-11	1.85379e-10	GH94.hmm
	LENED_008901	3874.24	1.74802	0.805723	5.77652e-110	2.13686e-108	GH95.hmm
	LENED_001649	561.135	1.21091	0.276087	0.000485462	0.00105955	GH95.hmm
	LENED_000063	1.03748	6.20818	2.63417	0.369875	0.463844	GH95.hmm
	LENED_001650	505.323	0.722548	-0.468835	2.00653e-08	6.45554e-08	GH99.hmm
	LENED_004280	34.262	3.35581	1.74666	1.20125e-07	3.64119e-07	GH99.hmm
	LENED_006794	1438.74	1.17061	0.227265	1.27443e-05	3.26321e-05	GH99.hmm
	LENED_003172	799.636	0.841189	-0.249498	0.000204333	0.000464564	GH99.hmm
	LENED_010645	2.21606	6.45402	2.6902	0.0893928	0.134232	GH99.hmm
GTs	LENED_009440	1681.11	0.655237	-0.609911	1.65135e-35	1.60259e-34	GT1.hmm
	LENED_007286	220.278	0.482618	-1.05105	1.09243e-16	5.63724e-16	GT1.hmm
	LENED_012137	4689.81	1.21124	0.276488	4.16775e-13	1.81423e-12	GT1.hmm
	LENED_011900	924.672	0.815607	-0.294055	6.41174e-06	1.69228e-05	GT1.hmm
	LENED_009818	396.005	1.2999	0.378402	0.00161497	0.00327753	GT1.hmm
	LENED_008872	242.828	1.10873	0.148902	0.217134	0.294243	GT1.hmm
	LENED_000746	332.419	1.06472	0.0904737	0.418138	0.514141	GT1.hmm
	LENED_005283	111.945	0.967726	-0.0473298	0.839934	0.89433	GT1.hmm
	LENED_005282	0.167002	0	-Inf	1	1	GT1.hmm
	LENED_004494	842.44	1.03405	0.0483087	0.477067	0.572323	GT104.hmm
	LENED_009929	888.855	0.704399	-0.505536	3.83973e-15	1.84233e-14	GT11.hmm
	LENED_004405	1277.86	0.790731	-0.338741	6.18433e-06	1.63638e-05	GT12.hmm
	LENED_003548	4590.11	0.758168	-0.399411	1.8085e-31	1.57376e-30	GT15.hmm
	LENED_012582	1418.14	0.717486	-0.478977	2.22788e-16	1.13048e-15	GT15.hmm
	LENED_008535	153.419	2.10574	1.07433	3.68108e-13	1.60906e-12	GT15.hmm
	LENED_002631	904.038	0.808228	-0.307166	1.48595e-06	4.17295e-06	GT15.hmm
	LENED_009344	532.081	0.772246	-0.372867	2.79991e-06	7.65553e-06	GT15.hmm
	LENED_006950	209.19	1.26612	0.340415	0.0389692	0.0632747	GT15.hmm
	LENED_006949	124.439	1.16935	0.225707	0.180673	0.250984	GT15.hmm
	LENED_012581	1937.69	1.04209	0.0594743	0.197762	0.271541	GT15.hmm
	LENED_007886	488.346	0.935849	-0.0956516	0.248731	0.331115	GT15.hmm
	LENED_000654	1749.57	0.773005	-0.37145	1.23463e-14	5.79128e-14	GT17.hmm
	LENED_000035	8432	0.532012	-0.910468	1.65493e-210	1.32296e-208	GT2.hmm
	LENED_011601	7782.13	0.571205	-0.80792	1.13654e-161	6.45842e-160	GT2.hmm
	LENED_003730	6662.43	0.690374	-0.53455	2.97645e-67	5.74168e-66	GT2.hmm
	LENED_008487	8941.25	0.752878	-0.409512	3.75148e-46	4.66857e-45	GT2.hmm
	LENED_004154	261.241	0.48927	-1.0313	6.64922e-19	3.79904e-18	GT2.hmm
	LENED_009435	117.687	0.648135	-0.625634	0.000227195	0.000513816	GT2.hmm
	LENED_006209	488.048	0.844171	-0.244392	0.00351446	0.00678091	GT2.hmm
	LENED_003417	5502.05	1.00733	0.0105377	0.803641	0.86486	GT2.hmm
	LENED_001251	2974.33	0.568876	-0.813813	3.42442e-93	9.75907e-92	GT20.hmm
	LENED_003981	12275	0.739663	-0.435059	1.67628e-58	2.77896e-57	GT20.hmm
	LENED_007495	2110.85	0.34408	-1.53918	1.50778e-122	6.2381e-121	GT21.hmm
	LENED_011942	1579.14	0.809776	-0.304405	7.5502e-10	2.6886e-09	GT21.hmm
	LENED_009186	24.5304	0.560344	-0.835616	0.0251306	0.0423845	GT21.hmm
	LENED_002585	6.84821	1.1914	0.252657	0.757072	0.827036	GT21.hmm
	LENED_000228	2170.82	0.863732	-0.211345	1.91697e-06	5.31223e-06	GT22.hmm
	LENED_006430	13.6076	0.691349	-0.532515	0.310135	0.400041	GT22.hmm
	LENED_003843	343.242	0.839486	-0.252423	0.0104854	0.0189336	GT24.hmm
	LENED_009492	777.447	1.06729	0.0939506	0.327955	0.419186	GT24.hmm
	LENED_005188	1491.8	1.31612	0.396289	2.50561e-12	1.03664e-11	GT25.hmm
	LENED_000724	598.507	0.807683	-0.308139	5.09394e-05	0.000122862	GT25.hmm
	LENED_005184	37.472	1.81794	0.862301	0.004682	0.00889175	GT25.hmm
	LENED_008758	1168.34	0.756218	-0.403125	1.39665e-12	5.86842e-12	GT27.hmm
	LENED_007630	358.691	0.662332	-0.594373	2.14463e-06	5.91877e-06	GT28.hmm
	LENED_005286	45.4427	1.16244	0.217152	0.445825	0.542011	GT28.hmm
	LENED_012510	15.8027	1.01352	0.0193813	0.959075	0.988414	GT28.hmm
	LENED_005331	2193.25	1.1092	0.149517	0.000659312	0.00141347	GT31.hmm
	LENED_007467	3919.19	0.587784	-0.766641	5.89076e-99	1.78674e-97	GT32.hmm
	LENED_002566	1293.99	0.639869	-0.644152	3.15149e-32	2.80453e-31	GT32.hmm
	LENED_002987	9643.59	0.786056	-0.347296	8.30606e-35	7.93027e-34	GT35.hmm
	LENED_007326	2856.88	0.715509	-0.482957	6.00943e-34	5.61813e-33	GT39.hmm
	LENED_011538	2348.26	0.757606	-0.400479	3.78542e-21	2.35851e-20	GT39.hmm
	LENED_006640	1420.02	0.543795	-0.878865	3.30089e-62	5.85288e-61	GT4.hmm
	LENED_011227	1356.84	0.645905	-0.630606	4.22333e-32	3.75482e-31	GT4.hmm
	LENED_010286	4283.44	1.55566	0.637525	1.36008e-74	2.94258e-73	GT41.hmm
	LENED_005206	1996.42	0.648919	-0.623889	6.3968e-42	7.22647e-41	GT41.hmm
	LENED_003058	1005.28	0.628596	-0.669796	6.36322e-28	5.00619e-27	GT41.hmm
	LENED_012460	2322.61	0.728592	-0.456817	1.85157e-26	1.38949e-25	GT41.hmm
	LENED_002724	2581.19	0.752167	-0.410875	3.63162e-23	2.45923e-22	GT41.hmm
	LENED_000986	1342.05	0.693086	-0.528894	7.42929e-23	4.95619e-22	GT41.hmm
	LENED_004552	1304.83	0.692016	-0.531122	9.16471e-23	6.07525e-22	GT41.hmm
	LENED_001841	727.334	0.621671	-0.685776	2.23602e-22	1.45565e-21	GT41.hmm
	LENED_006310	1227.38	0.693446	-0.528145	2.18041e-21	1.37393e-20	GT41.hmm
	LENED_005200	1260.96	0.728563	-0.456875	1.01957e-16	5.2699e-16	GT41.hmm
	LENED_011530	620.742	0.669897	-0.577989	4.57275e-14	2.0828e-13	GT41.hmm
	LENED_006186	1224.58	0.718896	-0.476145	4.01682e-11	1.55099e-10	GT41.hmm
	LENED_007862	309.671	0.659696	-0.600127	1.45051e-08	4.7149e-08	GT41.hmm
	LENED_005417	859.482	0.819395	-0.287368	8.63113e-06	2.25097e-05	GT41.hmm
	LENED_006100	1235.34	0.847816	-0.238177	2.16427e-05	5.41958e-05	GT41.hmm
	LENED_001384	486.313	1.2454	0.316609	0.000130869	0.000302127	GT41.hmm
	LENED_011305	1880.65	1.11216	0.153369	0.00073556	0.0015652	GT41.hmm
	LENED_004026	2269.99	0.892397	-0.164243	0.00082559	0.0017434	GT41.hmm
	LENED_005147	773.903	0.866091	-0.207409	0.00277811	0.00543916	GT41.hmm
	LENED_001340	1387.36	1.11299	0.154444	0.00307456	0.00598479	GT41.hmm
	LENED_011489	582.781	1.16164	0.216164	0.00470637	0.00893083	GT41.hmm
	LENED_008515	262.811	1.24397	0.314954	0.00580302	0.0108525	GT41.hmm
	LENED_000961	4312.02	0.938596	-0.0914242	0.00836035	0.0153014	GT41.hmm
	LENED_005080	533.067	0.870631	-0.199866	0.0138986	0.0245378	GT41.hmm
	LENED_004767	606.826	1.12873	0.174698	0.0216731	0.0370636	GT41.hmm
	LENED_007756	619.044	0.898642	-0.154182	0.0481339	0.0766324	GT41.hmm
	LENED_003421	1102.12	0.917461	-0.124281	0.0690278	0.106395	GT41.hmm
	LENED_000947	375.221	1.11842	0.161463	0.0880118	0.132242	GT41.hmm
	LENED_004072	1071.83	1.0659	0.0920686	0.124709	0.180953	GT41.hmm
	LENED_001166	1524.19	0.951189	-0.0721964	0.150107	0.212649	GT41.hmm
	LENED_000763	655.42	1.05789	0.0811847	0.254957	0.338352	GT41.hmm
	LENED_012136	676.887	0.958098	-0.0617549	0.403019	0.499107	GT41.hmm
	LENED_011247	382.422	1.05718	0.080224	0.441953	0.538206	GT41.hmm
	LENED_006049	1379.08	0.971006	-0.0424473	0.503425	0.59832	GT41.hmm
	LENED_006076	1289.23	0.984528	-0.022496	0.668268	0.75215	GT41.hmm
	LENED_012467	655.046	1.01259	0.0180509	0.733094	0.806728	GT41.hmm
	LENED_000360	6109.71	1.48754	0.572931	8.96346e-74	1.90863e-72	GT44.hmm
	LENED_010438	1613.5	0.639345	-0.645335	1.37693e-38	1.44317e-37	GT48.hmm
	LENED_004068	7288.61	0.780934	-0.356728	1.73373e-27	1.34825e-26	GT48.hmm
	LENED_010437	3658.14	1.25446	0.327066	2.357e-17	1.25189e-16	GT48.hmm
	LENED_000029	12.811	0.838642	-0.253873	0.694973	0.776371	GT48.hmm
	LENED_010922	168.251	2.33433	1.22301	1.49772e-17	8.04554e-17	GT49.hmm
	LENED_010187	462.22	0.771615	-0.374047	1.56516e-05	3.98202e-05	GT5.hmm
	LENED_004590	744.4	0.930285	-0.104255	0.138706	0.198275	GT5.hmm
	LENED_007295	957.984	0.953206	-0.0691407	0.435067	0.531525	GT5.hmm
	LENED_002977	668.655	0.672081	-0.573293	4.84756e-15	2.31529e-14	GT50.hmm
	LENED_001947	109.115	1.25952	0.332875	0.0510241	0.0807568	GT52.hmm
	LENED_001412	870.403	0.793342	-0.333985	2.62029e-07	7.82934e-07	GT57.hmm
	LENED_009684	1583.92	0.858404	-0.220272	1.22182e-05	3.13702e-05	GT57.hmm
	LENED_000575	525.716	1.49319	0.5784	7.18388e-13	3.06909e-12	GT62.hmm
	LENED_003031	3469.45	0.594223	-0.750924	1.25763e-88	3.32304e-87	GT66.hmm
	LENED_000455	177.934	1.20251	0.266045	0.0425689	0.0685711	GT66.hmm
	LENED_007092	994.386	0.664814	-0.588977	1.16966e-12	4.93665e-12	GT68.hmm
	LENED_004997	3629.05	0.858348	-0.220365	2.41744e-09	8.26822e-09	GT68.hmm
	LENED_002047	905.078	0.909533	-0.136803	0.0280442	0.0468298	GT68.hmm
	LENED_000241	22355.7	0.991485	-0.0123369	0.598701	0.689903	GT68.hmm
	LENED_001068	5107.02	0.703147	-0.508101	1.02403e-52	1.4953e-51	GT69.hmm
	LENED_002010	1321.53	0.665339	-0.587839	4.37571e-26	3.24242e-25	GT69.hmm
	LENED_010282	886.65	1.5069	0.591583	1.2434e-08	4.05428e-08	GT69.hmm
	LENED_000284	3245.29	0.694093	-0.5268	1.90941e-43	2.25143e-42	GT71.hmm
	LENED_010004	345.577	1.33797	0.420041	2.98292e-05	7.35255e-05	GT71.hmm
	LENED_003163	1623.79	1.16676	0.222503	4.88244e-06	1.3047e-05	GT75.hmm
	LENED_003414	715.305	1.22331	0.29079	2.43571e-05	6.0687e-05	GT76.hmm
	LENED_008893	21158	0.830429	-0.268071	2.91321e-27	2.24696e-26	GT78.hmm
	LENED_001693	438.618	1.40001	0.485441	2.43665e-08	7.79148e-08	GT78.hmm
	LENED_007770	2255.76	0.996545	-0.00499329	0.848006	0.901018	GT79.hmm
	LENED_005221	2236.92	0.416828	-1.26248	2.50386e-173	1.54372e-171	GT8.hmm
	LENED_001042	2646.91	0.607577	-0.71886	1.52265e-67	2.94932e-66	GT8.hmm
	LENED_008139	935.708	1.58539	0.664836	2.80551e-26	2.09536e-25	GT80.hmm
	LENED_012759	6.83538	1.61012	0.68717	0.354481	0.447425	GT83.hmm
	LENED_010447	1165.67	0.997417	-0.00373143	0.928693	0.964488	GT83.hmm
	LENED_009815	1415.33	0.643188	-0.636687	8.50831e-34	7.8995e-33	GT90.hmm
	LENED_001475	1328.27	0.898677	-0.154125	0.00415192	0.00793618	GT90.hmm
	LENED_004483	88.9566	1.08836	0.122162	0.542104	0.63587	GT90.hmm
	LENED_001476	787.444	0.989783	-0.0148164	0.810416	0.869501	GT90.hmm
	LENED_002818	202.375	1.5857	0.665121	2.01416e-07	6.04121e-07	GT92.hmm
	LENED_006060	437.829	0.661486	-0.596218	2.08129e-11	8.17352e-11	GT94.hmm
	LENED_012449	4733.58	0.64754	-0.626958	5.59912e-76	1.24862e-74	GT98.hmm
PLs	LENED_000691	8.8725	1.16414	0.219267	0.72498	0.800084	PL1.hmm
	LENED_011256	29.4384	1.35617	0.439542	0.215189	0.291733	PL1_1.hmm
	LENED_004674	44.1906	1.58466	0.664174	0.0140523	0.0247953	PL1_10.hmm
	LENED_011257	51.3052	0.86592	-0.207695	0.434969	0.531525	PL1_4.hmm
	LENED_012509	1134.93	0.486771	-1.03869	8.36676e-71	1.69728e-69	PL10_3.hmm
	LENED_003180	167.803	1.47082	0.556618	6.18849e-05	0.000147937	PL14_1.hmm
	LENED_009981	135.482	0.23885	-2.06582	5.19047e-34	4.86697e-33	PL14_2.hmm
	LENED_003195	10708.9	0.910146	-0.13583	7.8151e-07	2.24482e-06	PL15.hmm
	LENED_005044	142.314	1.26041	0.333892	0.0721753	0.11071	PL20.hmm
	LENED_007946	198.368	1.89056	0.91881	2.14793e-05	5.3801e-05	PL22.hmm
	LENED_001311	114.466	1.26531	0.339496	0.0414289	0.0669195	PL22.hmm
	LENED_004392	90.0066	1.05088	0.0715925	0.71778	0.794791	PL22_2.hmm
	LENED_007497	25.3903	0.71947	-0.474993	0.188491	0.260365	PL6_1.hmm
	LENED_010825	1133.82	1.82428	0.867329	3.43399e-51	4.84922e-50	PL7_2.hmm
	LENED_004566	131.266	2.23241	1.1586	6.30955e-13	2.70906e-12	PL7_2.hmm
	LENED_008379	43.7034	1.32825	0.409522	0.222075	0.299861	PL9_2.hmm
	LENED_002494	84.0266	0.861593	-0.214922	0.268312	0.353836	PL9_2.hmm
	LENED_002491	5.31608	1.84156	0.880926	0.326633	0.418087	PL9_2.hmm
	LENED_012175	36.1104	0.948666	-0.0760274	0.877892	0.924752	PL9_2.hmm
	LENED_008246	1782.74	0.713043	-0.48794	1.0868e-24	7.82577e-24	SLH.hmm
